# Supplementary material for: Phylogenetic, clinical, pathological and epidemiological characterization of feline coronavirus infections in cats, in Istanbul
Source: Front Vet Sci. 2025 Oct 10;12:1645884. doi: 10.3389/fvets.2025.1645884 (PMC12550448; doi:10.3389/fvets.2025.1645884)
Supplement: SUPPLEMENTARY TABLE 1 — Nucleotide homology analysis between 68 FCoV strains in the present study and 92 references strains. The nucleotide identity ranged from 81.41% to 95.81%. PQ561615 and MW316846 shared the highest nucleotide identity (95.81%) while PQ561614 and DQ848678 shared the lowest nucleotide identity (81.41%) in the nucleotide comparative analysis. [file Table_1.XLS]

## Sheet: FCOV23112024-distance
	PQ540757 - FCoV_18P_intestine	PQ626036 - FCoV_20P_intestine	PQ540758FCoV_29P_intestine	PQ310513 - FCoV_29P_liver	PQ310512 - FCoV_29P_brain	PQ540759 - FCoV_30P_intestine	PQ540760 - FCoV_104P_intestine	PQ540761FCoV_104P_liver	PQ626037 - FCoV_106P_liver	PQ540762 - FCoV_112P_liver	PQ561609 - FCoV_124_rectal swab	PQ561610 - FCoV_128_rectal swab	PQ561611 - FCoV_127_rectal swab	PQ561612 - FCoV_129_rectal swab	PQ561613 - FCoV_130_rectal swab	PQ561614 - FCoV_132_rectal swab	PQ561615 - FCoV_133_rectal swab	PQ561616 - FCoV_135_rectal swab	PQ561617 - FCoV_136_rectal swab	PQ561618 - FCoV_141_ascites	PQ561619 - FCoV_142_rectal swab	PQ561620 - FCoV_150_rectal swab	PQ561621 - FCoV_159_rectal swab	PQ561622 - FCoV_160_rectal swab	PQ561623 - FCoV_161_rectal swab	PQ561624 - FCoV_162_rectal swab	PQ561625 - FCoV_163_rectal swab	PQ561626 - FCoV_171_rectal swab	PQ561627 - FCoV_175_rectal swab	PQ561628 - FCoV_177_rectal swab	PQ561629 - FCoV_181_rectal swab	PQ561630 - FCoV_184_rectal swab	PQ561631FCoV_191_rectal - swab	PQ561631 - FCoV_192P_liver	PQ561632 - FCoV_195_rectal swab	PQ561633 - FCoV_196_rectal swab	PQ561635 - FCoV_203_rectal swab	PQ540765 - FCoV_205P_brain	PQ561636 - FCoV_209_ascites	PQ561637 - FCoV_211_rectal swab	PQ318089 - FCoV_213_rectal swab	PQ561638 - FCoV_215_rectal swab	PQ626041 - FCoV_215_blood	PQ561639 - FCoV_216_blood	PQ479637 - FCoV_222_rectal swab	PQ479636 - FCoV_234_rectal swab	PQ318091 - FCoV_238_rectal swab	PQ561641 - FCoV_240_rectal swab	PQ626042 - FCoV_298_ascites
EU186072.1 - GER 2007 Black I FIP	90.0524	84.555	83.5079	83.5079	83.5079	85.8639	86.3874	86.911	86.3874	83.5079	85.0785	85.0785	85.0785	85.0785	85.0785	88.2199	88.7435	88.4817	84.8168	85.0785	84.8168	83.7696	84.8168	85.6021	85.6021	85.6021	85.8639	87.4346	86.6492	84.555	83.5079	87.4346	84.8168	84.555	89.0052	89.0052	84.2932	83.5079	85.0785	84.8168	84.2932	85.3403	85.0785	84.555	84.0314	83.5079	83.5079	83.5079	88.7435
KP143511.1 - UK 2015 80F I	83.5079	84.8168	84.0314	84.0314	84.0314	84.8168	82.4607	82.7225	84.8168	84.8168	82.4607	82.4607	83.5079	83.5079	83.5079	81.6754	87.1728	86.3874	84.555	85.3403	84.2932	85.0785	86.1257	84.8168	84.8168	84.2932	84.555	84.8168	85.8639	84.8168	84.8168	82.199	86.1257	85.8639	83.7696	83.7696	85.3403	84.2932	85.3403	86.1257	86.1257	85.6021	85.3403	84.8168	84.0314	85.0785	84.8168	84.8168	85.8639
KP143510.1 - UK 2014 67F I	83.5079	84.8168	84.0314	84.0314	84.0314	84.8168	82.4607	82.7225	84.8168	84.8168	82.4607	82.4607	83.5079	83.5079	83.5079	81.6754	87.1728	86.3874	84.555	85.3403	84.2932	85.0785	86.1257	84.8168	84.8168	84.2932	84.555	84.8168	85.8639	84.8168	84.8168	82.199	86.1257	85.8639	83.7696	83.7696	85.3403	84.2932	85.3403	86.1257	86.1257	85.6021	85.3403	84.8168	84.0314	85.0785	84.8168	84.8168	85.8639
KP143509.1 - UK 2015 65F I	83.5079	84.8168	84.0314	84.0314	84.0314	84.8168	82.4607	82.7225	84.8168	84.8168	82.4607	82.4607	83.5079	83.5079	83.5079	81.6754	87.1728	86.3874	84.555	85.3403	84.2932	85.0785	86.1257	84.8168	84.8168	84.2932	84.555	84.8168	85.8639	84.8168	84.8168	82.199	86.1257	85.8639	83.7696	83.7696	85.3403	84.2932	85.3403	86.1257	86.1257	85.6021	85.3403	84.8168	84.0314	85.0785	84.8168	84.8168	85.8639
KP143508.1 - UK 2015 28O I FIP	83.2461	84.555	83.7696	83.7696	83.7696	84.555	82.7225	82.9843	84.555	84.555	82.199	82.199	83.2461	83.2461	83.2461	81.4136	86.911	86.6492	84.8168	85.6021	84.0314	84.8168	85.8639	84.555	84.555	84.0314	84.2932	84.555	85.6021	84.555	84.555	81.9372	85.8639	85.6021	83.5079	83.5079	85.0785	84.0314	85.6021	85.8639	85.8639	85.3403	85.6021	85.0785	83.7696	84.8168	84.555	84.555	85.8639
KP143507.1 - UK 2015 27C I FIP	83.2461	84.555	83.7696	83.7696	83.7696	84.555	82.7225	82.9843	84.555	84.555	82.199	82.199	83.2461	83.2461	83.2461	81.4136	86.911	86.6492	84.8168	85.6021	84.0314	84.8168	85.8639	84.555	84.555	84.0314	84.2932	84.555	85.6021	84.555	84.555	81.9372	85.8639	85.6021	83.5079	83.5079	85.0785	84.0314	85.6021	85.8639	85.8639	85.3403	85.6021	85.0785	83.7696	84.8168	84.555	84.555	85.8639
KP143512.1 - UK 2014 26M I FIP	83.2461	84.555	83.7696	83.7696	83.7696	84.555	82.7225	82.9843	84.555	84.555	82.199	82.199	83.2461	83.2461	83.2461	81.4136	86.911	86.6492	84.8168	85.6021	84.0314	84.8168	85.8639	84.555	84.555	84.0314	84.2932	84.555	85.6021	84.555	84.555	81.9372	85.8639	85.6021	83.5079	83.5079	85.0785	84.0314	85.6021	85.8639	85.8639	85.3403	85.6021	85.0785	83.7696	84.8168	84.555	84.555	85.8639
FJ917522.1 - USA 2009 UCD5 I	85.6021	84.555	83.5079	83.5079	83.5079	84.2932	82.4607	82.7225	86.3874	83.2461	81.4136	81.4136	84.8168	84.8168	84.8168	85.0785	85.0785	85.6021	86.3874	86.6492	84.0314	81.9372	84.2932	87.1728	87.1728	86.6492	86.911	84.0314	85.3403	82.9843	82.7225	84.2932	84.2932	84.0314	86.3874	86.3874	82.9843	82.7225	86.6492	83.7696	84.2932	85.3403	86.6492	86.6492	83.2461	83.5079	83.2461	83.2461	84.555
DQ160294.1 - TW 2003 NTU2 R I	89.0052	85.0785	84.0314	84.0314	84.0314	85.0785	86.1257	86.6492	87.1728	83.7696	84.555	84.555	86.911	86.911	86.911	89.267	89.7906	87.9581	86.3874	86.6492	85.6021	84.0314	83.5079	87.6963	87.6963	87.6963	87.9581	86.3874	87.4346	84.555	84.0314	86.6492	83.5079	83.2461	89.267	89.267	85.3403	84.555	86.6492	84.0314	84.0314	84.2932	86.6492	86.1257	83.7696	84.2932	83.7696	83.7696	88.4817
MW815650.1 - CHN 2021 MY0622 I	90.8377	86.6492	86.1257	86.1257	86.1257	87.1728	86.6492	86.911	89.0052	85.8639	86.3874	86.3874	87.6963	87.6963	87.6963	87.4346	95.288	93.1937	89.5288	89.267	87.9581	86.1257	86.3874	88.4817	88.4817	87.9581	88.2199	91.8848	88.7435	86.1257	86.3874	87.6963	86.3874	86.1257	89.0052	89.0052	86.911	86.1257	89.267	86.3874	86.1257	86.6492	89.267	88.7435	86.3874	86.6492	85.8639	85.8639	94.7644
MW815658.1 - CHN 2021 LS0612 I	90.3141	87.6963	87.1728	87.1728	87.1728	88.2199	87.1728	87.4346	88.2199	87.4346	88.7435	88.7435	87.9581	87.9581	87.9581	89.0052	94.5026	92.1466	89.267	89.5288	89.5288	87.6963	88.2199	89.0052	89.0052	88.4817	88.7435	89.7906	89.267	87.4346	87.9581	88.7435	88.2199	87.9581	89.5288	89.5288	88.4817	87.4346	89.5288	88.2199	87.4346	86.911	89.5288	89.0052	87.6963	88.4817	87.4346	87.4346	94.2408
MW815659.1 - CHN 2021 DY0615 I	89.5288	85.8639	85.3403	85.3403	85.3403	86.3874	85.6021	85.8639	89.267	85.0785	85.6021	85.6021	86.1257	86.1257	86.1257	87.6963	92.9319	90.3141	89.5288	89.267	87.9581	85.0785	85.6021	88.2199	88.2199	87.6963	87.9581	88.7435	87.1728	85.3403	85.6021	86.3874	85.6021	85.3403	90.5759	90.5759	85.8639	85.6021	89.267	85.6021	85.3403	85.8639	89.267	88.7435	85.6021	85.8639	85.0785	85.0785	91.3613
MW316841.1 - CHN 2020 SMU CDF12 I	90.5759	88.4817	87.4346	87.4346	87.4346	88.4817	86.3874	86.911	86.6492	87.6963	86.6492	86.6492	90.0524	90.0524	90.0524	88.7435	91.3613	90.0524	90.3141	90.5759	90.3141	87.9581	88.2199	90.3141	90.3141	89.7906	90.0524	88.4817	91.0995	87.6963	87.4346	87.4346	88.2199	87.9581	89.0052	89.0052	88.2199	86.3874	90.5759	88.2199	87.9581	88.7435	90.5759	90.0524	87.6963	88.2199	87.6963	87.6963	92.4084
MW316842.1 - CHN 2020 SMU CDF19 I	89.5288	86.911	85.8639	85.8639	85.8639	86.3874	87.4346	87.6963	86.3874	86.1257	86.911	86.911	86.3874	86.3874	86.3874	88.2199	91.3613	89.7906	87.6963	87.4346	87.4346	86.3874	86.6492	87.4346	87.4346	86.911	87.1728	88.2199	87.6963	86.1257	86.1257	86.6492	86.6492	86.3874	89.7906	89.7906	87.4346	85.8639	87.4346	86.6492	86.6492	86.6492	87.4346	86.911	86.3874	85.8639	86.1257	86.1257	91.623
MG893511.1 - GER 2018 Felix I FIP	91.0995	86.911	86.3874	86.3874	86.3874	86.911	87.4346	87.9581	87.1728	86.1257	84.555	84.555	86.6492	86.6492	86.6492	85.8639	88.4817	86.3874	84.8168	85.0785	89.0052	85.6021	86.6492	87.9581	87.9581	87.4346	87.6963	89.267	86.911	86.3874	86.1257	88.4817	86.6492	86.3874	91.0995	91.0995	86.3874	85.0785	85.0785	86.6492	86.3874	87.4346	85.0785	84.555	86.3874	86.1257	86.1257	86.1257	87.9581
MW316840.1 - CHN 2018 SMU CQ86 I	89.5288	88.4817	87.9581	87.9581	87.9581	88.2199	86.1257	86.3874	86.3874	88.2199	87.4346	87.4346	87.9581	87.9581	87.9581	88.2199	91.623	90.8377	89.5288	89.7906	89.0052	87.9581	88.4817	89.5288	89.5288	89.0052	89.267	88.4817	91.0995	88.2199	88.7435	87.1728	88.4817	88.2199	87.6963	87.6963	88.4817	86.3874	89.7906	87.9581	87.6963	88.4817	89.7906	89.267	87.9581	87.9581	88.2199	88.2199	91.623
KF530123.1 - USA 2013 NLD UU88 2010 I	86.6492	87.4346	86.911	86.911	86.911	87.4346	84.8168	85.0785	85.6021	87.1728	84.8168	84.8168	86.6492	86.6492	86.6492	89.0052	87.6963	86.6492	87.6963	87.9581	88.4817	86.911	87.6963	89.7906	89.7906	89.267	89.5288	84.8168	87.4346	87.1728	86.6492	86.3874	87.6963	87.4346	86.911	86.911	88.2199	86.1257	87.9581	87.6963	87.9581	87.6963	87.9581	87.4346	87.4346	86.911	87.1728	87.1728	87.1728
KU215419.1 - BEL 2016 I FIP	92.1466	85.8639	85.6021	85.6021	85.6021	87.1728	89.7906	90.3141	87.6963	86.1257	86.1257	86.1257	86.3874	86.3874	86.3874	89.0052	91.0995	88.2199	84.8168	85.0785	88.4817	85.8639	86.6492	87.6963	87.6963	87.1728	87.4346	88.4817	85.6021	86.6492	86.1257	88.7435	86.6492	86.3874	90.5759	90.5759	87.1728	85.6021	85.0785	87.1728	86.3874	87.1728	85.0785	84.555	86.911	85.6021	86.1257	86.1257	89.0052
MT444152.1 - CHN 2020 HF1902 I	88.2199	85.8639	85.8639	85.8639	85.8639	86.6492	85.3403	85.6021	85.6021	86.6492	86.911	86.911	86.6492	86.6492	86.6492	88.7435	92.4084	90.3141	88.2199	87.9581	88.7435	86.3874	86.3874	87.6963	87.6963	87.1728	87.4346	86.1257	86.1257	86.1257	86.911	86.911	86.3874	86.1257	87.4346	87.4346	85.6021	85.0785	87.9581	86.911	86.3874	86.3874	87.9581	87.4346	86.1257	87.1728	86.6492	86.6492	92.6702
KY566210.1 - CHN 2016 HLJ-HRB 11 I	84.8168	86.1257	84.8168	84.8168	84.8168	84.8168	81.4136	81.6754	85.3403	85.6021	84.8168	84.8168	84.8168	84.8168	84.8168	85.3403	87.1728	85.8639	84.8168	85.0785	84.8168	84.8168	85.6021	86.3874	86.3874	85.8639	86.1257	84.555	85.6021	85.0785	86.1257	82.199	85.6021	85.3403	83.2461	83.2461	84.8168	84.8168	85.0785	86.1257	85.8639	85.3403	85.0785	85.0785	84.8168	84.8168	85.6021	85.6021	85.6021
KY566211.1 - CHN 2016 HLJ HRB 13 I	84.8168	86.1257	84.8168	84.8168	84.8168	84.8168	81.4136	81.6754	85.3403	85.6021	84.8168	84.8168	84.8168	84.8168	84.8168	85.3403	87.1728	85.8639	84.8168	85.0785	84.8168	84.8168	85.6021	86.3874	86.3874	85.8639	86.1257	84.555	85.6021	85.0785	86.1257	82.199	85.6021	85.3403	83.2461	83.2461	84.8168	84.8168	85.0785	86.1257	85.8639	85.3403	85.0785	85.0785	84.8168	84.8168	85.6021	85.6021	85.6021
KY566209.1 - CHN 2017 HLJ HRB 10 I	84.8168	86.1257	84.8168	84.8168	84.8168	84.8168	81.4136	81.6754	85.3403	85.6021	84.8168	84.8168	84.8168	84.8168	84.8168	85.3403	87.1728	85.8639	84.8168	85.0785	84.8168	84.8168	85.6021	86.3874	86.3874	85.8639	86.1257	84.555	85.6021	85.0785	86.1257	82.199	85.6021	85.3403	83.2461	83.2461	84.8168	84.8168	85.0785	86.1257	85.8639	85.3403	85.0785	85.0785	84.8168	84.8168	85.6021	85.6021	85.6021
MF457591.1 - USA 2017 OH11927 I	89.0052	87.6963	86.1257	86.1257	86.1257	87.1728	87.1728	87.4346	83.7696	86.3874	84.555	84.555	87.4346	87.4346	87.4346	86.1257	87.9581	86.911	87.6963	87.9581	87.6963	86.1257	85.8639	86.911	86.911	86.3874	86.6492	87.4346	87.6963	86.3874	86.6492	87.6963	85.8639	85.6021	87.6963	87.6963	87.6963	86.3874	87.9581	85.3403	86.1257	85.8639	87.9581	87.4346	86.6492	86.911	86.3874	86.3874	89.267
MW030108.1 - CHN 2020 QS I FIP	88.2199	85.6021	85.0785	85.0785	85.0785	85.8639	86.6492	86.911	89.0052	85.3403	86.6492	86.6492	85.3403	85.3403	85.3403	87.1728	92.1466	89.0052	86.3874	87.1728	85.8639	85.0785	85.8639	85.6021	85.6021	85.0785	85.3403	87.6963	86.6492	84.8168	85.6021	85.8639	85.8639	85.6021	86.911	86.911	85.3403	85.8639	87.1728	85.8639	85.6021	86.3874	87.1728	86.6492	85.6021	85.6021	85.3403	85.3403	90.5759
FJ938051.1 - USA 2009 RM I	86.6492	85.3403	84.2932	84.2932	84.2932	84.8168	83.7696	84.2932	85.8639	84.555	84.2932	84.2932	85.3403	85.3403	85.3403	86.1257	85.8639	85.0785	83.5079	83.7696	86.6492	84.2932	84.8168	86.6492	86.6492	86.1257	86.3874	85.0785	86.6492	84.555	84.8168	84.8168	84.8168	84.555	86.6492	86.6492	86.911	85.0785	83.7696	85.3403	85.3403	85.0785	83.7696	83.2461	85.3403	84.8168	84.555	84.555	86.6492
MW316844.1 - CHN 2020 SMU ZGF32 I	90.0524	87.1728	86.911	86.911	86.911	87.6963	85.3403	85.8639	85.0785	86.6492	87.9581	87.9581	85.8639	85.8639	85.8639	87.6963	91.0995	86.911	86.1257	85.8639	88.2199	86.1257	87.1728	87.9581	87.9581	87.4346	87.6963	87.1728	87.6963	86.911	86.6492	86.911	87.1728	87.4346	90.0524	90.0524	86.911	86.6492	85.8639	87.1728	87.4346	86.911	85.8639	85.3403	87.1728	86.3874	86.6492	86.6492	89.267
AB695067.1 - JPN 2012 Yayoi I	87.6963	84.0314	83.7696	83.7696	83.7696	84.8168	85.3403	85.8639	86.1257	84.0314	82.7225	82.7225	85.8639	85.8639	85.8639	85.8639	87.4346	88.7435	86.6492	86.911	85.8639	84.2932	85.3403	87.9581	87.9581	87.4346	87.6963	87.4346	87.6963	84.2932	84.2932	85.3403	85.3403	85.0785	86.911	86.911	85.3403	84.0314	86.911	85.3403	84.8168	84.555	86.911	86.3874	84.0314	83.5079	84.0314	84.0314	87.1728
MW030110.1 - CHN 2020 SD I	87.6963	84.8168	83.7696	83.7696	83.7696	84.8168	82.199	82.7225	84.2932	84.0314	85.6021	85.6021	82.9843	82.9843	82.9843	86.1257	90.5759	87.1728	84.2932	84.555	83.5079	84.2932	84.2932	84.2932	84.2932	83.7696	84.0314	87.6963	85.3403	84.0314	84.555	84.2932	84.2932	84.0314	84.555	84.555	85.0785	82.9843	84.555	83.7696	84.555	84.2932	84.555	84.0314	84.0314	84.2932	84.0314	84.0314	86.6492
KX722529.1 - DEN 2016 UG FH8	91.3613	87.4346	86.6492	86.6492	86.6492	87.6963	86.6492	87.1728	87.6963	86.6492	87.1728	87.1728	89.0052	89.0052	89.0052	88.7435	91.623	89.0052	88.7435	88.4817	88.7435	86.911	86.3874	88.7435	88.7435	88.2199	88.4817	88.7435	88.4817	87.1728	86.6492	87.9581	86.3874	86.1257	91.623	91.623	86.911	86.1257	88.4817	86.3874	86.6492	86.6492	88.4817	87.9581	86.911	87.1728	86.6492	86.6492	90.5759
FJ938060.1 - USA 2009 UU2 I	92.1466	85.8639	85.6021	85.6021	85.6021	87.1728	89.7906	90.3141	87.6963	86.1257	86.1257	86.1257	86.3874	86.3874	86.3874	89.0052	91.0995	88.2199	84.8168	85.0785	88.4817	85.8639	86.6492	87.6963	87.6963	87.1728	87.4346	88.4817	85.6021	86.6492	86.1257	88.7435	86.6492	86.3874	90.5759	90.5759	87.1728	85.6021	85.0785	87.1728	86.3874	87.1728	85.0785	84.555	86.911	85.6021	86.1257	86.1257	89.0052
FJ938061.1 - USA 2009 UU3 I	91.623	85.3403	85.0785	85.0785	85.0785	86.6492	90.0524	90.5759	87.1728	85.6021	85.6021	85.6021	85.8639	85.8639	85.8639	88.4817	90.5759	88.4817	84.8168	85.0785	87.9581	85.3403	86.1257	87.1728	87.1728	86.6492	86.911	87.9581	85.0785	86.1257	85.6021	88.2199	86.1257	85.8639	90.0524	90.0524	86.6492	85.0785	85.0785	86.6492	85.8639	86.6492	85.0785	84.555	86.3874	85.0785	85.6021	85.6021	88.7435
FJ938054.1 - USA 2009 UU4 I	87.9581	84.0314	83.5079	83.5079	83.5079	84.0314	85.6021	85.8639	88.7435	83.2461	84.0314	84.0314	85.0785	85.0785	85.0785	85.8639	88.7435	88.2199	84.2932	84.555	84.8168	82.9843	84.0314	86.3874	86.3874	85.8639	86.1257	88.2199	86.6492	84.0314	83.2461	85.8639	84.0314	83.7696	88.2199	88.2199	84.2932	83.7696	84.555	84.0314	84.555	85.0785	84.555	84.0314	83.5079	83.7696	83.2461	83.2461	88.4817
FJ938056.1 - USA 2009 UU5 I	86.1257	85.6021	84.555	84.555	84.555	86.1257	82.9843	83.5079	82.9843	85.3403	83.5079	83.5079	85.6021	85.6021	85.6021	84.555	85.3403	86.1257	85.8639	86.1257	86.3874	85.0785	85.8639	85.8639	85.8639	85.3403	85.6021	85.0785	87.4346	85.3403	84.8168	84.555	85.8639	85.6021	85.3403	85.3403	85.6021	83.7696	86.1257	85.8639	86.1257	86.3874	86.1257	85.6021	84.8168	84.555	85.3403	85.3403	85.6021
FJ938053.1 - USA 2009 UU7 I	89.267	85.3403	84.8168	84.8168	84.8168	85.3403	86.1257	86.6492	90.0524	84.555	85.3403	85.3403	86.3874	86.3874	86.3874	87.1728	89.267	87.6963	84.2932	84.555	86.1257	84.2932	85.3403	87.6963	87.6963	87.1728	87.4346	88.7435	87.4346	84.8168	84.555	87.4346	85.3403	85.0785	89.5288	89.5288	85.6021	85.0785	84.555	85.3403	85.8639	86.3874	84.555	84.0314	84.8168	85.0785	84.555	84.555	88.7435
FJ938057.1 - USA 2009 UU15 I	89.5288	84.0314	82.9843	82.9843	82.9843	84.0314	88.7435	89.267	87.4346	83.2461	84.555	84.555	84.8168	84.8168	84.8168	87.6963	87.9581	85.3403	84.0314	84.2932	85.0785	82.9843	84.2932	85.8639	85.8639	85.3403	85.6021	87.9581	86.3874	83.2461	83.2461	86.6492	84.2932	84.0314	89.0052	89.0052	84.8168	82.7225	84.2932	84.8168	83.7696	85.0785	84.2932	83.7696	83.5079	83.5079	83.2461	83.2461	88.2199
FJ938058.1 - USA 2009 UU16 I	85.6021	83.7696	82.4607	82.4607	82.4607	83.7696	82.4607	82.9843	82.7225	83.2461	82.9843	82.9843	84.0314	84.0314	84.0314	83.7696	85.0785	84.0314	84.0314	84.2932	83.7696	83.5079	84.8168	84.0314	84.0314	83.5079	83.7696	86.6492	87.1728	83.2461	82.9843	82.7225	84.8168	84.555	84.2932	84.2932	85.3403	82.4607	84.2932	84.8168	84.555	84.0314	84.2932	83.7696	82.9843	82.9843	83.2461	83.2461	84.2932
HQ012367.1 - USA 2010 UU17 I FIP	85.8639	82.7225	82.199	82.199	82.199	82.9843	83.5079	83.7696	86.3874	82.4607	82.9843	82.9843	82.199	82.199	82.199	83.7696	86.6492	87.1728	81.9372	82.199	82.199	82.199	83.2461	82.9843	82.9843	82.4607	82.7225	84.555	83.7696	82.7225	82.7225	83.2461	83.2461	82.9843	87.1728	87.1728	82.199	81.6754	82.199	83.2461	82.9843	84.0314	82.199	81.6754	82.4607	82.199	82.4607	82.4607	86.1257
HQ012368.1 - USA 2010 UU18 I	92.4084	86.6492	85.6021	85.6021	85.6021	86.6492	90.3141	90.8377	86.911	85.8639	87.1728	87.1728	86.1257	86.1257	86.1257	90.5759	91.0995	86.6492	86.3874	86.6492	87.6963	85.6021	85.8639	87.9581	87.9581	87.4346	87.6963	87.9581	87.6963	85.8639	85.8639	89.7906	85.8639	85.6021	91.3613	91.3613	86.3874	85.6021	86.6492	85.8639	85.3403	86.3874	86.6492	86.1257	85.6021	85.6021	85.8639	85.8639	90.8377
HQ392470.1 - USA 2010 UU19 I	87.1728	84.0314	83.5079	83.5079	83.5079	84.2932	84.0314	84.2932	87.6963	83.7696	84.8168	84.8168	84.0314	84.0314	84.0314	85.0785	87.9581	87.1728	81.6754	81.9372	83.5079	83.5079	84.555	84.2932	84.2932	83.7696	84.0314	85.8639	84.555	84.0314	84.0314	84.8168	84.555	84.2932	88.2199	88.2199	83.5079	82.9843	81.9372	84.555	84.2932	85.3403	81.9372	81.4136	83.7696	83.5079	83.7696	83.7696	86.6492
HQ392471.1 - USA 2010 UU20 I	88.7435	84.8168	83.7696	83.7696	83.7696	84.2932	86.6492	87.1728	87.6963	83.5079	83.5079	83.5079	85.3403	85.3403	85.3403	85.0785	87.6963	85.8639	83.5079	84.2932	85.0785	83.7696	84.0314	85.6021	85.6021	85.0785	85.3403	86.3874	87.1728	83.7696	83.2461	85.0785	84.0314	83.7696	86.911	86.911	84.8168	83.5079	84.2932	84.555	84.0314	84.555	84.2932	83.7696	84.0314	84.0314	83.5079	83.5079	85.6021
HQ392472.1 - USA 2010 UU30 I	87.9581	85.6021	85.0785	85.0785	85.0785	85.8639	86.1257	86.6492	85.0785	85.3403	82.9843	82.9843	87.1728	87.1728	87.1728	84.555	85.6021	84.555	84.8168	85.0785	88.4817	85.0785	86.6492	86.6492	86.6492	86.1257	86.3874	86.3874	87.6963	85.6021	85.0785	86.1257	86.6492	86.3874	87.6963	87.6963	85.8639	84.2932	85.0785	87.1728	86.3874	86.6492	85.0785	84.555	85.0785	84.8168	85.3403	85.3403	85.6021
HQ012371.1 - USA 2010 UU31 I	87.4346	86.3874	85.8639	85.8639	85.8639	86.6492	84.8168	85.3403	85.8639	86.1257	83.5079	83.5079	87.6963	87.6963	87.6963	85.0785	85.6021	83.5079	84.2932	84.555	89.267	85.6021	87.4346	87.4346	87.4346	86.911	87.1728	86.3874	86.911	86.3874	86.1257	86.1257	87.4346	87.1728	89.267	89.267	86.1257	84.555	84.555	87.9581	87.1728	86.911	84.555	84.0314	85.8639	85.6021	86.1257	86.1257	84.555
HQ012372.1 - USA 2010 UU34 I	89.267	88.7435	88.2199	88.2199	88.2199	88.4817	86.3874	86.911	84.555	88.4817	86.6492	86.6492	88.7435	88.7435	88.7435	87.4346	88.2199	84.555	86.911	86.6492	90.0524	88.2199	88.2199	88.7435	88.7435	88.2199	88.4817	84.555	87.1728	88.4817	87.9581	88.7435	88.2199	87.9581	89.0052	89.0052	88.2199	87.4346	86.6492	88.7435	87.4346	88.2199	86.6492	86.1257	88.4817	88.7435	88.4817	88.4817	87.1728
HQ392469.1 - USA 2010 UU40 I	88.2199	85.8639	85.3403	85.3403	85.3403	86.1257	85.8639	86.3874	85.3403	85.6021	83.2461	83.2461	87.4346	87.4346	87.4346	85.0785	85.8639	84.2932	84.555	84.8168	88.7435	85.3403	86.911	86.911	86.911	86.3874	86.6492	86.1257	87.9581	85.8639	85.6021	86.6492	86.911	86.6492	88.4817	88.4817	86.1257	84.555	84.8168	87.4346	86.6492	86.911	84.8168	84.2932	85.3403	85.0785	85.6021	85.6021	85.6021
JN183883.1 - USA 2011 UU54 I	87.9581	85.6021	84.555	84.555	84.555	85.8639	83.7696	84.0314	85.3403	84.8168	83.7696	83.7696	85.8639	85.8639	85.8639	84.8168	87.4346	86.6492	85.3403	86.1257	86.6492	85.0785	86.1257	86.1257	86.1257	85.6021	85.8639	86.3874	85.8639	84.8168	84.8168	85.3403	86.1257	85.8639	87.6963	87.6963	86.1257	84.8168	86.1257	86.1257	85.8639	85.8639	86.1257	85.6021	85.0785	85.8639	84.8168	84.8168	86.3874
MN165107.1 - CHN 2019 XXN I	90.8377	85.6021	84.555	84.555	84.555	85.3403	86.1257	86.3874	89.0052	84.2932	85.8639	85.8639	85.6021	85.6021	85.6021	85.3403	88.2199	89.267	85.0785	85.8639	84.8168	83.7696	84.8168	86.6492	86.6492	86.1257	86.3874	87.9581	86.3874	84.555	84.0314	86.6492	84.8168	84.555	89.5288	89.5288	84.555	85.6021	85.8639	84.8168	84.555	85.6021	85.8639	85.3403	84.8168	84.8168	84.2932	84.2932	89.5288
MT239440.1 - CHN 2020 ZJU1709 I	90.5759	86.911	86.3874	86.3874	86.3874	88.2199	88.2199	88.7435	87.6963	86.6492	87.9581	87.9581	87.6963	87.6963	87.6963	89.5288	90.3141	89.0052	86.911	87.6963	87.6963	86.911	86.6492	87.6963	87.6963	87.1728	87.4346	90.3141	87.9581	86.6492	86.6492	88.7435	86.6492	86.3874	89.7906	89.7906	87.6963	86.1257	87.6963	86.6492	86.911	86.911	87.6963	87.1728	86.6492	87.1728	86.6492	86.6492	90.3141
AB088222.1 - JPN 1996 UCD1 I	90.5759	84.555	85.0785	85.0785	85.0785	86.1257	90.0524	90.5759	86.6492	85.3403	85.3403	85.3403	85.3403	85.3403	85.3403	88.7435	90.5759	88.2199	85.0785	85.3403	87.6963	85.0785	85.8639	86.911	86.911	86.3874	86.6492	87.6963	85.3403	85.6021	85.3403	88.4817	85.8639	85.6021	89.5288	89.5288	86.3874	84.555	85.3403	86.3874	85.6021	86.1257	85.3403	84.8168	85.8639	84.8168	85.3403	85.3403	88.7435
D32044.1 - JPN 1995 KU 2 I	87.1728	85.0785	84.555	84.555	84.555	86.1257	84.2932	84.8168	83.5079	85.0785	85.3403	85.3403	84.8168	84.8168	84.8168	89.0052	86.1257	83.5079	86.3874	86.1257	84.555	84.2932	86.1257	84.555	84.555	84.0314	84.2932	84.2932	86.911	85.0785	84.8168	86.3874	86.1257	85.8639	86.3874	86.3874	85.3403	85.3403	86.1257	86.6492	85.6021	87.1728	86.1257	86.1257	85.3403	84.555	85.0785	85.0785	86.1257
FJ917519.1 - USA 2009 UCD11a I	86.1257	85.0785	84.0314	84.0314	84.0314	84.8168	82.9843	83.2461	86.3874	83.7696	81.9372	81.9372	85.0785	85.0785	85.0785	85.6021	85.0785	85.0785	86.1257	86.3874	84.555	82.4607	84.8168	87.1728	87.1728	86.6492	86.911	83.7696	85.8639	83.5079	83.2461	84.8168	84.8168	84.555	86.911	86.911	83.5079	83.2461	86.3874	84.2932	84.8168	85.8639	86.3874	86.3874	83.7696	84.0314	83.7696	83.7696	84.555
FJ917520.1 - USA 2009 UCD11b I	86.1257	85.0785	84.0314	84.0314	84.0314	84.8168	82.9843	83.2461	86.3874	83.7696	81.9372	81.9372	85.0785	85.0785	85.0785	85.6021	85.0785	85.0785	86.1257	86.3874	84.555	82.4607	84.8168	87.1728	87.1728	86.6492	86.911	83.7696	85.8639	83.5079	83.2461	84.8168	84.8168	84.555	86.911	86.911	83.5079	83.2461	86.3874	84.2932	84.8168	85.8639	86.3874	86.3874	83.7696	84.0314	83.7696	83.7696	84.555
FJ917534.1 - USA 2009 UCD11b-2a I	86.1257	85.0785	84.0314	84.0314	84.0314	84.8168	82.9843	83.2461	86.3874	83.7696	81.9372	81.9372	85.0785	85.0785	85.0785	85.6021	85.0785	85.0785	86.1257	86.3874	84.555	82.4607	84.8168	87.1728	87.1728	86.6492	86.911	83.7696	85.8639	83.5079	83.2461	84.8168	84.8168	84.555	86.911	86.911	83.5079	83.2461	86.3874	84.2932	84.8168	85.8639	86.3874	86.3874	83.7696	84.0314	83.7696	83.7696	84.555
FJ917535.1 - USA 2009 UCD11b-2b I	86.1257	85.0785	84.0314	84.0314	84.0314	84.8168	82.9843	83.2461	86.3874	83.7696	81.9372	81.9372	85.0785	85.0785	85.0785	85.6021	85.0785	85.0785	86.1257	86.3874	84.555	82.4607	84.8168	87.1728	87.1728	86.6492	86.911	83.7696	85.8639	83.5079	83.2461	84.8168	84.8168	84.555	86.911	86.911	83.5079	83.2461	86.3874	84.2932	84.8168	85.8639	86.3874	86.3874	83.7696	84.0314	83.7696	83.7696	84.555
FJ917521.1 - USA 2009 UCD12 I	85.6021	84.555	83.5079	83.5079	83.5079	84.2932	82.4607	82.7225	86.3874	83.2461	81.4136	81.4136	84.8168	84.8168	84.8168	85.0785	85.0785	85.6021	86.3874	86.6492	84.0314	81.9372	84.2932	87.1728	87.1728	86.6492	86.911	84.0314	85.3403	82.9843	82.7225	84.2932	84.2932	84.0314	86.3874	86.3874	82.9843	82.7225	86.6492	83.7696	84.2932	85.3403	86.6492	86.6492	83.2461	83.5079	83.2461	83.2461	84.555
FJ917523.1 - USA 2009 UCD13 I	85.8639	84.8168	83.7696	83.7696	83.7696	84.555	82.9843	83.5079	85.6021	83.5079	81.6754	81.6754	84.8168	84.8168	84.8168	85.3403	84.2932	84.2932	86.1257	86.1257	84.2932	82.199	84.555	86.911	86.911	86.3874	86.6492	84.0314	85.6021	83.2461	82.9843	84.555	84.555	84.2932	86.6492	86.6492	83.2461	82.9843	86.1257	84.0314	84.555	85.6021	86.1257	86.1257	83.5079	83.7696	83.5079	83.5079	84.0314
FJ917524.1 - USA 2009 UCD14 I	86.3874	85.3403	84.2932	84.2932	84.2932	85.0785	83.2461	83.7696	86.1257	84.0314	82.199	82.199	85.3403	85.3403	85.3403	85.8639	84.8168	84.8168	85.6021	85.8639	84.8168	82.7225	85.0785	87.4346	87.4346	86.911	87.1728	84.2932	86.1257	83.7696	83.5079	85.0785	85.0785	84.8168	87.1728	87.1728	83.7696	83.5079	85.8639	84.555	85.0785	86.1257	85.8639	85.8639	84.0314	84.2932	84.0314	84.0314	84.2932
FJ938052.1 - NED 2007 UU11 I	87.4346	87.9581	86.911	86.911	86.911	87.1728	86.1257	86.6492	87.1728	86.6492	85.0785	85.0785	88.2199	88.2199	88.2199	90.0524	87.4346	84.8168	89.0052	89.267	87.9581	86.1257	88.2199	88.2199	88.2199	87.6963	87.9581	86.6492	88.7435	86.911	86.3874	87.4346	88.2199	87.9581	89.7906	89.7906	87.1728	86.3874	89.267	88.4817	87.6963	88.4817	89.267	88.7435	87.1728	87.1728	86.6492	86.6492	87.1728
FJ938055.1 - NED 2007 UU8 I	87.1728	85.8639	85.8639	85.8639	85.8639	86.1257	85.3403	85.8639	87.6963	85.6021	83.5079	83.5079	87.6963	87.6963	87.6963	85.8639	86.1257	85.6021	86.6492	86.911	86.911	85.6021	86.3874	86.3874	86.3874	85.8639	86.1257	87.9581	88.4817	85.8639	85.3403	85.8639	86.3874	86.1257	87.9581	87.9581	87.4346	86.1257	86.911	86.6492	86.3874	86.6492	86.911	86.3874	86.1257	87.1728	85.6021	85.6021	86.1257
FJ938059.1 - NED 2007 UU10 I	86.911	87.9581	86.911	86.911	86.911	87.1728	85.6021	86.1257	87.1728	86.6492	85.0785	85.0785	87.6963	87.6963	87.6963	89.5288	86.911	84.8168	89.0052	89.267	87.4346	86.1257	88.2199	87.6963	87.6963	87.1728	87.4346	86.6492	88.7435	86.911	86.3874	87.4346	88.2199	87.9581	89.267	89.267	87.1728	86.3874	89.267	88.4817	87.6963	88.4817	89.267	88.7435	87.1728	87.1728	86.6492	86.6492	87.1728
FJ938062.1 - NED 2007 UU9 I	87.1728	87.6963	87.6963	87.6963	87.6963	88.7435	84.555	84.8168	86.3874	87.4346	86.6492	86.6492	90.3141	90.3141	90.3141	88.2199	91.3613	89.267	91.0995	91.3613	89.267	87.4346	87.9581	89.5288	89.5288	89.0052	89.267	86.911	89.5288	87.6963	87.6963	86.911	87.9581	87.6963	88.4817	88.4817	88.4817	87.1728	91.3613	88.4817	87.6963	87.6963	91.3613	90.8377	87.9581	88.4817	87.4346	87.4346	90.5759
KY292377.1 - - CHN 2016 HLJ DQ 2016 01 FIP	91.3613	86.3874	86.1257	86.1257	86.1257	87.6963	86.6492	86.911	87.1728	86.1257	86.911	86.911	86.911	86.911	86.911	87.9581	91.8848	90.5759	87.6963	87.9581	87.6963	85.8639	86.6492	89.267	89.267	88.7435	89.0052	88.7435	86.3874	86.1257	86.6492	87.9581	86.6492	86.3874	89.5288	89.5288	86.3874	86.1257	87.9581	86.6492	86.3874	87.6963	87.9581	87.9581	86.911	86.911	86.1257	86.1257	90.0524
MW815662.1 - - CHN 2020 SN0623 I	90.3141	86.1257	85.0785	85.0785	85.0785	85.8639	85.6021	85.8639	90.0524	84.8168	85.3403	85.3403	83.5079	83.5079	83.5079	85.0785	88.7435	89.0052	83.5079	84.2932	85.8639	84.2932	85.8639	86.911	86.911	86.3874	86.6492	87.6963	83.7696	85.0785	85.3403	86.911	85.8639	85.6021	89.7906	89.7906	85.0785	85.6021	84.2932	85.8639	85.3403	86.1257	84.2932	83.7696	85.3403	84.8168	84.8168	84.8168	88.4817
MW815661.1 - CHN 2020 CD0521 I	86.6492	86.6492	86.1257	86.1257	86.1257	87.4346	84.8168	85.3403	84.8168	86.3874	84.2932	84.2932	87.6963	87.6963	87.6963	87.6963	89.0052	86.1257	85.8639	86.1257	88.4817	85.6021	86.3874	89.5288	89.5288	89.0052	89.267	84.555	89.5288	85.8639	86.1257	87.1728	86.3874	86.1257	87.4346	87.4346	87.1728	85.6021	86.1257	85.8639	86.6492	86.911	86.1257	86.1257	86.6492	86.6492	86.3874	86.3874	87.9581
MW815651.1 - - CHN 2022 LS0610 I	89.0052	87.6963	86.6492	86.6492	86.6492	87.1728	86.3874	86.911	85.8639	86.911	85.8639	85.8639	89.5288	89.5288	89.5288	87.9581	88.7435	86.911	87.1728	87.4346	87.6963	87.1728	87.4346	89.0052	89.0052	88.4817	88.7435	87.1728	87.9581	86.911	86.911	86.911	87.4346	87.1728	89.0052	89.0052	87.1728	86.911	87.4346	87.9581	87.6963	87.4346	87.4346	86.911	86.911	87.4346	86.911	86.911	87.1728
MW316835.1 - - CHN 2018 SMU CD32 I	88.2199	86.911	85.8639	85.8639	85.8639	86.911	86.6492	86.911	87.4346	86.1257	85.8639	85.8639	84.8168	84.8168	84.8168	87.4346	92.9319	89.7906	88.2199	88.4817	87.6963	86.3874	85.8639	87.1728	87.1728	86.6492	86.911	89.267	87.9581	86.1257	86.3874	87.4346	85.8639	85.6021	87.4346	87.4346	87.1728	85.0785	88.4817	85.3403	85.6021	86.911	88.4817	87.9581	86.1257	87.4346	86.1257	86.1257	92.4084
MW316834.1 - CHN 2018 SMU CD29 I	86.6492	87.4346	86.3874	86.3874	86.3874	86.911	85.3403	85.8639	86.3874	86.6492	85.6021	85.6021	85.3403	85.3403	85.3403	87.9581	89.5288	86.1257	87.1728	87.4346	87.1728	86.911	86.3874	86.6492	86.6492	86.1257	86.3874	86.911	87.4346	86.6492	86.3874	87.6963	86.3874	86.1257	86.1257	86.1257	87.1728	84.8168	87.4346	85.8639	86.1257	87.4346	87.4346	86.911	86.3874	87.4346	86.6492	86.6492	87.9581
MW316833.1 - CHN 2017 SMU CD10 I	89.7906	87.9581	87.4346	87.4346	87.4346	88.2199	86.3874	86.6492	89.5288	87.1728	88.7435	88.7435	86.911	86.911	86.911	87.6963	93.1937	90.3141	89.5288	89.7906	89.0052	86.3874	87.9581	90.3141	90.3141	89.7906	90.0524	87.9581	87.4346	86.911	87.6963	88.2199	87.9581	87.6963	89.7906	89.7906	86.3874	86.911	89.7906	87.9581	87.6963	88.4817	89.7906	89.7906	87.6963	87.6963	87.1728	87.1728	91.3613
MW316830.1 - CHN 2017 SMU CD7 I	87.9581	85.3403	84.2932	84.2932	84.2932	85.6021	86.6492	86.911	87.4346	84.555	85.0785	85.0785	87.4346	87.4346	87.4346	88.7435	91.0995	89.0052	87.6963	87.9581	85.6021	84.8168	85.6021	87.6963	87.6963	87.1728	87.4346	88.7435	86.911	84.555	85.0785	86.3874	85.6021	85.3403	89.267	89.267	85.0785	84.8168	87.9581	86.1257	85.8639	85.0785	87.9581	87.4346	84.8168	85.8639	84.555	84.555	87.9581
MW316836.1 - CHN 2018 SMU CQ53 I	87.9581	86.3874	84.8168	84.8168	84.8168	85.6021	82.9843	83.5079	84.2932	85.0785	84.8168	84.8168	87.4346	87.4346	87.4346	86.1257	85.8639	85.6021	85.3403	85.6021	86.911	84.8168	85.8639	87.9581	87.9581	87.4346	87.6963	84.8168	86.911	84.555	84.8168	84.2932	85.8639	85.6021	87.6963	87.6963	86.3874	85.3403	85.6021	85.8639	85.6021	85.6021	85.6021	85.6021	85.3403	85.6021	85.0785	85.0785	85.8639
MW316847.1 - CHN 2020 SMU CDF97 I	89.5288	86.3874	85.3403	85.3403	85.3403	86.6492	87.1728	87.4346	86.911	85.6021	86.3874	86.3874	85.8639	85.8639	85.8639	87.9581	93.7173	91.3613	88.2199	88.4817	87.1728	85.8639	86.1257	87.6963	87.6963	87.1728	87.4346	90.5759	87.4346	85.6021	86.1257	86.6492	86.1257	85.8639	88.2199	88.2199	86.6492	85.6021	88.4817	86.1257	85.8639	86.1257	88.4817	87.9581	85.8639	86.3874	85.6021	85.6021	93.1937
MW316846.1 - CHN 2020 SMU CDF86 I	91.3613	86.6492	85.8639	85.8639	85.8639	86.911	87.9581	88.2199	89.0052	85.6021	86.1257	86.1257	86.6492	86.6492	86.6492	88.2199	95.8115	92.9319	89.5288	89.267	87.6963	85.8639	85.6021	88.2199	88.2199	87.6963	87.9581	92.4084	88.7435	85.8639	86.1257	88.7435	85.6021	85.3403	90.0524	90.0524	86.6492	85.3403	89.267	85.6021	85.3403	86.3874	89.267	88.7435	86.1257	86.3874	85.6021	85.6021	94.5026
MW316845.1 - CHN 2020 SMU CDF35 I	89.5288	86.911	85.6021	85.6021	85.6021	86.3874	85.8639	86.1257	88.7435	85.8639	85.0785	85.0785	86.911	86.911	86.911	85.3403	90.3141	89.267	86.1257	86.3874	87.4346	85.6021	86.911	88.4817	88.4817	87.9581	88.2199	87.6963	89.0052	85.8639	85.8639	84.8168	86.911	86.6492	90.3141	90.3141	86.1257	85.6021	86.3874	86.911	86.6492	86.911	86.3874	85.8639	86.1257	86.3874	85.8639	85.8639	90.0524
HQ012369.1 - USA 2010 UU21 I	89.0052	84.8168	84.555	84.555	84.555	85.0785	86.911	87.1728	87.1728	84.2932	84.555	84.555	84.8168	84.8168	84.8168	89.267	88.4817	87.1728	85.3403	85.6021	85.3403	84.0314	84.8168	86.3874	86.3874	85.8639	86.1257	87.1728	86.3874	84.555	84.0314	86.3874	84.8168	84.555	88.7435	88.7435	85.3403	84.0314	85.6021	85.3403	84.8168	85.3403	85.6021	85.0785	84.2932	84.2932	84.2932	84.2932	87.1728
MW316843.1 - CHN 2020 SMU CDF22 I	90.0524	87.4346	86.1257	86.1257	86.1257	86.911	86.6492	86.911	86.6492	86.1257	86.6492	86.6492	88.2199	88.2199	88.2199	87.4346	92.6702	88.4817	87.9581	87.6963	86.911	85.8639	86.1257	86.3874	86.3874	85.8639	86.1257	90.0524	84.8168	86.1257	86.6492	87.1728	86.1257	85.8639	88.2199	88.2199	85.8639	85.8639	87.6963	86.1257	86.3874	86.6492	87.6963	87.6963	86.911	86.911	86.1257	86.1257	90.0524
MW316839.1 - CHN 2018 SMU CD77 I	88.4817	86.6492	85.3403	85.3403	85.3403	85.8639	84.555	84.8168	89.5288	85.6021	86.3874	86.3874	84.0314	84.0314	84.0314	87.1728	91.8848	89.0052	85.3403	86.1257	85.3403	85.8639	84.555	85.3403	85.3403	84.8168	85.0785	87.4346	85.0785	85.6021	86.1257	86.1257	84.555	84.2932	87.4346	87.4346	86.911	85.3403	86.1257	84.555	84.8168	85.6021	86.1257	85.6021	85.3403	86.911	85.6021	85.6021	90.5759
MW316838.1 - CHN 2018 SMU CD73	92.4084	87.9581	86.3874	86.3874	86.3874	87.9581	88.7435	89.267	89.5288	86.6492	87.1728	87.1728	88.7435	88.7435	88.7435	89.0052	93.7173	91.623	86.911	87.1728	89.0052	86.911	87.1728	88.4817	88.4817	87.9581	88.2199	92.1466	89.5288	86.6492	86.6492	89.267	87.1728	86.911	90.8377	90.8377	87.6963	86.3874	87.1728	87.1728	86.911	87.6963	87.1728	86.6492	86.911	87.9581	86.6492	86.6492	92.9319
MW316837.1 - CHN 2018 SMU CD60 I	88.2199	85.0785	83.7696	83.7696	83.7696	84.555	84.2932	84.555	87.6963	84.0314	84.555	84.555	85.3403	85.3403	85.3403	84.555	90.0524	89.5288	85.0785	84.8168	83.7696	84.2932	84.0314	85.3403	85.3403	84.8168	85.0785	89.0052	85.6021	84.0314	84.555	83.7696	84.0314	83.7696	85.8639	85.8639	85.0785	83.5079	84.8168	84.0314	84.2932	84.555	84.8168	84.2932	83.7696	85.3403	84.0314	84.0314	88.4817
MW316832.1 - CHN 2017 SMU CD9 I	85.6021	85.0785	85.0785	85.0785	85.0785	87.1728	82.7225	82.9843	83.5079	85.0785	83.2461	83.2461	87.4346	87.4346	87.4346	87.6963	87.1728	85.6021	86.911	86.6492	85.6021	85.3403	85.3403	87.4346	87.4346	86.911	87.1728	85.8639	87.6963	85.6021	85.0785	85.8639	85.3403	85.0785	85.3403	85.3403	86.911	84.555	86.6492	84.8168	85.0785	86.3874	86.6492	86.1257	85.6021	85.0785	85.0785	85.0785	87.1728
MW316831.1 - CHN 2017 SMU CD8 I	85.6021	85.6021	86.1257	86.1257	86.1257	87.6963	83.7696	84.0314	83.5079	86.1257	84.2932	84.2932	86.911	86.911	86.911	89.0052	88.7435	86.1257	88.4817	88.2199	87.1728	86.3874	86.3874	87.9581	87.9581	87.4346	87.6963	86.1257	87.9581	86.6492	86.3874	86.911	86.3874	86.1257	85.8639	85.8639	87.6963	85.6021	88.2199	85.8639	85.6021	86.911	88.2199	87.6963	86.6492	86.1257	86.1257	86.1257	88.7435
MW815655.1 - CHN 2021 CD0617 I	89.267	85.0785	85.0785	85.0785	85.0785	85.8639	85.6021	85.8639	88.2199	84.8168	85.3403	85.3403	85.3403	85.3403	85.3403	86.911	91.0995	88.4817	85.8639	86.1257	87.4346	84.2932	85.3403	86.911	86.911	86.3874	86.6492	86.911	87.4346	85.6021	85.3403	87.9581	85.3403	85.0785	89.7906	89.7906	86.3874	84.8168	86.1257	85.3403	85.0785	86.1257	86.1257	85.6021	85.3403	84.8168	84.8168	84.8168	89.5288
HQ012370.1 - USA 2010 UU24 I	92.1466	86.1257	84.8168	84.8168	84.8168	86.6492	88.2199	88.7435	87.1728	85.0785	86.911	86.911	87.4346	87.4346	87.4346	89.0052	90.0524	87.6963	85.3403	85.6021	87.4346	85.3403	85.8639	89.0052	89.0052	89.0052	89.267	89.0052	88.7435	85.0785	84.8168	89.267	85.8639	85.6021	90.8377	90.8377	86.3874	84.2932	85.6021	86.3874	85.6021	85.8639	85.6021	85.0785	85.0785	86.1257	85.0785	85.0785	89.5288
MW815653.1 - CHN 2021 CD0616 1 I	89.267	85.0785	85.0785	85.0785	85.0785	85.8639	85.6021	85.8639	88.2199	84.8168	85.3403	85.3403	85.3403	85.3403	85.3403	86.911	91.0995	88.4817	85.8639	86.1257	87.4346	84.2932	85.3403	86.911	86.911	86.3874	86.6492	86.911	87.4346	85.6021	85.3403	87.9581	85.3403	85.0785	89.7906	89.7906	86.3874	84.8168	86.1257	85.3403	85.0785	86.1257	86.1257	85.6021	85.3403	84.8168	84.8168	84.8168	89.5288
GU553361.1 - USA 2010 UU22 I	89.5288	85.3403	85.0785	85.0785	85.0785	85.6021	86.6492	87.1728	87.4346	84.8168	85.0785	85.0785	85.3403	85.3403	85.3403	89.7906	88.7435	86.6492	85.0785	85.3403	85.8639	84.555	85.3403	86.911	86.911	86.3874	86.6492	87.9581	86.911	85.0785	84.555	86.911	85.3403	85.0785	89.267	89.267	85.8639	84.555	85.3403	85.8639	85.3403	85.8639	85.3403	84.8168	84.8168	84.8168	84.8168	84.8168	87.1728
GU553362.1 - USA 2010 UU23 I	89.0052	84.8168	84.555	84.555	84.555	85.0785	86.1257	86.6492	86.911	84.2932	84.555	84.555	84.8168	84.8168	84.8168	89.7906	88.2199	86.1257	84.555	84.8168	85.3403	84.0314	84.8168	86.3874	86.3874	85.8639	86.1257	87.4346	86.911	84.555	84.0314	86.3874	84.8168	84.555	88.7435	88.7435	85.3403	84.0314	84.8168	85.3403	84.8168	85.3403	84.8168	84.2932	84.2932	84.2932	84.2932	84.2932	86.6492
MW815654.1 - CHN 2021 CD0616 2 I	89.267	85.0785	85.0785	85.0785	85.0785	85.8639	85.6021	85.8639	88.2199	84.8168	85.3403	85.3403	85.3403	85.3403	85.3403	86.911	91.0995	88.4817	85.8639	86.1257	87.4346	84.2932	85.3403	86.911	86.911	86.3874	86.6492	86.911	87.4346	85.6021	85.3403	87.9581	85.3403	85.0785	89.7906	89.7906	86.3874	84.8168	86.1257	85.3403	85.0785	86.1257	86.1257	85.6021	85.3403	84.8168	84.8168	84.8168	89.5288
MW815652.1 - CHN 2021 CD0610 I	87.1728	87.1728	87.1728	87.1728	87.1728	88.2199	86.6492	87.1728	84.2932	87.1728	88.4817	88.4817	86.6492	86.6492	86.6492	96.5969	88.4817	86.3874	85.3403	85.6021	86.6492	86.911	87.1728	87.9581	87.9581	87.4346	87.6963	85.8639	86.911	87.1728	86.911	88.4817	87.1728	86.911	88.2199	88.2199	87.6963	87.1728	85.6021	87.6963	87.4346	87.1728	85.6021	85.0785	87.9581	87.1728	87.1728	87.1728	86.6492
MW815660.1 - CHN 2021 CD0607 I	88.2199	87.1728	85.8639	85.8639	85.8639	86.6492	86.911	87.1728	86.6492	86.1257	84.8168	84.8168	85.8639	85.8639	85.8639	88.2199	92.1466	89.5288	88.4817	88.7435	87.6963	86.911	86.6492	87.6963	87.6963	87.1728	87.4346	88.7435	88.4817	86.1257	86.3874	88.7435	86.6492	86.3874	87.6963	87.6963	86.911	84.8168	88.7435	86.6492	86.1257	87.1728	88.7435	88.2199	86.1257	86.3874	86.1257	86.1257	91.8848
MW815657.1 - CHN 2021 CD0524 I	89.5288	87.6963	87.6963	87.6963	87.6963	87.9581	85.8639	86.3874	85.6021	87.9581	88.7435	88.7435	86.911	86.911	86.911	91.3613	90.0524	86.911	85.8639	86.1257	88.7435	87.6963	87.4346	89.0052	89.0052	88.4817	88.7435	84.8168	89.0052	87.9581	87.9581	87.6963	87.4346	87.1728	89.267	89.267	87.9581	86.6492	86.1257	87.9581	87.1728	86.911	86.1257	85.6021	87.9581	87.9581	87.9581	87.9581	88.2199
MW815656.1 - CHN 2021 CD0523 I	90.0524	85.6021	85.6021	85.6021	85.6021	87.1728	85.0785	85.6021	87.9581	85.3403	85.6021	85.6021	85.3403	85.3403	85.3403	87.1728	89.7906	89.0052	83.5079	84.2932	86.3874	85.6021	86.3874	87.9581	87.9581	87.4346	87.6963	90.5759	86.1257	85.6021	85.3403	88.4817	86.3874	86.1257	89.5288	89.5288	87.4346	85.6021	84.2932	85.8639	86.1257	86.1257	84.2932	83.7696	85.8639	85.3403	85.3403	85.3403	87.1728
DQ848678.1 - UK 2006 C1Je I FIP	84.2932	79.8429	79.8429	79.8429	79.8429	80.3665	80.1047	80.3665	81.9372	80.1047	80.6283	80.6283	81.6754	81.6754	81.6754	81.4136	85.8639	84.0314	83.7696	84.0314	81.1518	80.6283	80.6283	82.199	82.199	81.6754	81.9372	81.6754	81.4136	80.3665	80.6283	81.1518	80.6283	80.3665	82.199	82.199	79.8429	78.7958	84.0314	81.1518	81.1518	80.8901	84.0314	83.5079	79.5812	79.8429	80.1047	80.1047	84.555
KX722531.1 - DEN 2016 Cat 2 Holstebro I	83.5079	85.8639	85.6021	85.6021	85.6021	85.0785	81.4136	81.9372	81.9372	86.3874	84.8168	84.8168	87.6963	87.6963	87.6963	87.1728	84.2932	83.2461	86.6492	86.911	84.8168	86.1257	86.3874	86.3874	86.3874	85.8639	86.1257	82.4607	85.8639	86.3874	86.1257	83.7696	86.3874	86.1257	85.0785	85.0785	85.0785	85.0785	86.911	86.911	86.6492	85.8639	86.911	86.3874	85.3403	85.8639	86.3874	86.3874	83.5079
KX722530.1 - DEN 2016 Cat 1 Karlslunde I FIP	87.6963	84.2932	83.7696	83.7696	83.7696	84.2932	82.199	82.4607	85.6021	84.0314	84.0314	84.0314	84.2932	84.2932	84.2932	84.555	87.4346	85.6021	85.0785	85.8639	84.555	84.2932	85.3403	85.8639	85.8639	85.3403	85.6021	83.2461	84.2932	84.0314	83.7696	83.7696	85.3403	85.0785	86.6492	86.6492	84.0314	83.5079	85.8639	85.3403	85.0785	85.8639	85.8639	85.3403	84.0314	84.2932	84.0314	84.0314	85.8639
PQ540757 - FCoV_18P_intestine	0	86.3874	85.0785	85.0785	85.0785	86.6492	89.0052	89.5288	88.2199	85.0785	86.6492	86.6492	87.1728	87.1728	87.1728	88.2199	90.8377	89.0052	86.1257	86.3874	88.2199	85.3403	85.6021	89.267	89.267	88.7435	89.0052	89.0052	87.6963	85.6021	85.0785	89.267	85.6021	85.3403	93.1937	93.1937	86.1257	84.8168	86.3874	85.6021	85.3403	86.6492	86.3874	85.8639	85.8639	85.6021	85.0785	85.0785	89.267
PQ626036 - FCoV_20P_intestine	86.3874	0	98.1675	98.1675	98.1675	96.0733	82.7225	83.2461	85.3403	98.1675	93.7173	93.7173	89.0052	89.0052	89.0052	87.9581	87.1728	84.8168	86.6492	87.4346	95.0262	97.1204	96.3351	92.1466	92.1466	91.623	91.8848	84.0314	87.9581	97.3822	97.3822	90.5759	96.3351	96.0733	87.1728	87.1728	93.9791	96.3351	87.4346	95.8115	96.5969	95.8115	87.4346	87.4346	97.1204	97.1204	98.1675	98.1675	86.3874
PQ540758FCoV_29P_intestine	85.0785	98.1675	0	100	100	96.5969	81.6754	82.199	84.2932	98.9529	94.5026	94.5026	88.7435	88.7435	88.7435	87.6963	86.6492	84.2932	85.8639	86.6492	95.5497	97.9058	97.1204	91.623	91.623	91.0995	91.3613	82.9843	86.911	98.4293	98.1675	90.8377	97.1204	96.8586	86.6492	86.6492	94.7644	97.3822	86.6492	96.5969	96.8586	96.3351	86.6492	86.6492	98.1675	97.644	98.9529	98.9529	85.3403
PQ310513 - FCoV_29P_liver	85.0785	98.1675	100	0	100	96.5969	81.6754	82.199	84.2932	98.9529	94.5026	94.5026	88.7435	88.7435	88.7435	87.6963	86.6492	84.2932	85.8639	86.6492	95.5497	97.9058	97.1204	91.623	91.623	91.0995	91.3613	82.9843	86.911	98.4293	98.1675	90.8377	97.1204	96.8586	86.6492	86.6492	94.7644	97.3822	86.6492	96.5969	96.8586	96.3351	86.6492	86.6492	98.1675	97.644	98.9529	98.9529	85.3403
PQ310512 - FCoV_29P_brain	85.0785	98.1675	100	100	0	96.5969	81.6754	82.199	84.2932	98.9529	94.5026	94.5026	88.7435	88.7435	88.7435	87.6963	86.6492	84.2932	85.8639	86.6492	95.5497	97.9058	97.1204	91.623	91.623	91.0995	91.3613	82.9843	86.911	98.4293	98.1675	90.8377	97.1204	96.8586	86.6492	86.6492	94.7644	97.3822	86.6492	96.5969	96.8586	96.3351	86.6492	86.6492	98.1675	97.644	98.9529	98.9529	85.3403
PQ540759 - FCoV_30P_intestine	86.6492	96.0733	96.5969	96.5969	96.5969	0	83.2461	83.7696	85.0785	96.3351	93.1937	93.1937	89.0052	89.0052	89.0052	88.4817	87.1728	84.555	85.8639	86.6492	95.0262	95.288	95.5497	92.1466	92.1466	91.623	91.8848	84.8168	87.9581	96.5969	95.5497	91.8848	95.5497	95.288	87.9581	87.9581	94.2408	96.0733	86.6492	95.0262	95.288	95.5497	86.6492	86.6492	96.5969	96.5969	96.3351	96.3351	86.911
PQ540760 - FCoV_104P_intestine	89.0052	82.7225	81.6754	81.6754	81.6754	83.2461	0	99.4764	83.7696	81.9372	82.7225	82.7225	83.5079	83.5079	83.5079	86.3874	88.2199	85.3403	83.2461	83.5079	84.8168	81.6754	82.9843	84.555	84.555	84.0314	84.2932	87.1728	84.2932	81.9372	81.9372	85.6021	82.9843	82.7225	89.267	89.267	83.7696	82.199	83.5079	83.2461	82.9843	82.9843	83.5079	82.9843	82.7225	82.7225	81.9372	81.9372	86.3874
PQ540761FCoV_104P_liver	89.5288	83.2461	82.199	82.199	82.199	83.7696	99.4764	0	84.0314	82.4607	83.2461	83.2461	84.0314	84.0314	84.0314	86.911	88.4817	85.6021	83.5079	83.7696	85.3403	82.199	83.5079	85.0785	85.0785	84.555	84.8168	87.6963	84.8168	82.4607	82.4607	86.1257	83.5079	83.2461	89.7906	89.7906	84.2932	82.7225	83.7696	83.7696	83.5079	83.5079	83.7696	83.2461	83.2461	83.2461	82.4607	82.4607	86.6492
PQ626037 - FCoV_106P_liver	88.2199	85.3403	84.2932	84.2932	84.2932	85.0785	83.7696	84.0314	0	84.0314	84.2932	84.2932	83.7696	83.7696	83.7696	85.0785	88.7435	86.6492	84.2932	85.0785	85.3403	83.5079	85.3403	85.6021	85.6021	85.0785	85.3403	87.6963	85.0785	84.2932	84.0314	86.6492	85.3403	85.0785	89.267	89.267	85.0785	83.7696	85.0785	85.3403	85.3403	86.3874	85.0785	84.555	84.555	84.0314	84.0314	84.0314	87.4346
PQ540762 - FCoV_112P_liver	85.0785	98.1675	98.9529	98.9529	98.9529	96.3351	81.9372	82.4607	84.0314	0	94.5026	94.5026	88.7435	88.7435	88.7435	87.9581	86.3874	84.555	85.8639	86.6492	95.5497	98.4293	97.644	91.623	91.623	91.0995	91.3613	82.7225	87.1728	98.6911	98.6911	90.3141	97.644	97.3822	86.3874	86.3874	94.7644	97.1204	86.6492	97.1204	97.3822	96.5969	86.6492	86.6492	97.9058	97.644	100	100	85.6021
PQ561609 - FCoV_124_rectal swab	86.6492	93.7173	94.5026	94.5026	94.5026	93.1937	82.7225	83.2461	84.2932	94.5026	0	100	87.4346	87.4346	87.4346	89.267	87.4346	84.555	85.3403	86.1257	91.0995	93.9791	93.1937	87.6963	87.6963	87.1728	87.4346	82.9843	84.8168	93.7173	94.5026	90.8377	93.1937	92.9319	87.4346	87.4346	91.623	93.4555	86.1257	93.1937	92.9319	91.623	86.1257	86.1257	93.9791	94.2408	94.5026	94.5026	86.911
PQ561610 - FCoV_128_rectal swab	86.6492	93.7173	94.5026	94.5026	94.5026	93.1937	82.7225	83.2461	84.2932	94.5026	100	0	87.4346	87.4346	87.4346	89.267	87.4346	84.555	85.3403	86.1257	91.0995	93.9791	93.1937	87.6963	87.6963	87.1728	87.4346	82.9843	84.8168	93.7173	94.5026	90.8377	93.1937	92.9319	87.4346	87.4346	91.623	93.4555	86.1257	93.1937	92.9319	91.623	86.1257	86.1257	93.9791	94.2408	94.5026	94.5026	86.911
PQ561611 - FCoV_127_rectal swab	87.1728	89.0052	88.7435	88.7435	88.7435	89.0052	83.5079	84.0314	83.7696	88.7435	87.4346	87.4346	0	100	100	86.6492	86.6492	85.6021	89.0052	89.267	90.0524	89.0052	88.7435	90.3141	90.3141	89.7906	90.0524	84.8168	89.0052	88.7435	88.2199	86.6492	88.7435	88.4817	88.2199	88.2199	87.4346	88.7435	89.267	89.267	89.0052	88.7435	89.267	89.267	89.267	89.7906	88.7435	88.7435	85.8639
PQ561612 - FCoV_129_rectal swab	87.1728	89.0052	88.7435	88.7435	88.7435	89.0052	83.5079	84.0314	83.7696	88.7435	87.4346	87.4346	100	0	100	86.6492	86.6492	85.6021	89.0052	89.267	90.0524	89.0052	88.7435	90.3141	90.3141	89.7906	90.0524	84.8168	89.0052	88.7435	88.2199	86.6492	88.7435	88.4817	88.2199	88.2199	87.4346	88.7435	89.267	89.267	89.0052	88.7435	89.267	89.267	89.267	89.7906	88.7435	88.7435	85.8639
PQ561613 - FCoV_130_rectal swab	87.1728	89.0052	88.7435	88.7435	88.7435	89.0052	83.5079	84.0314	83.7696	88.7435	87.4346	87.4346	100	100	0	86.6492	86.6492	85.6021	89.0052	89.267	90.0524	89.0052	88.7435	90.3141	90.3141	89.7906	90.0524	84.8168	89.0052	88.7435	88.2199	86.6492	88.7435	88.4817	88.2199	88.2199	87.4346	88.7435	89.267	89.267	89.0052	88.7435	89.267	89.267	89.267	89.7906	88.7435	88.7435	85.8639
PQ561614 - FCoV_132_rectal swab	88.2199	87.9581	87.6963	87.6963	87.6963	88.4817	86.3874	86.911	85.0785	87.9581	89.267	89.267	86.6492	86.6492	86.6492	0	88.7435	86.6492	85.6021	85.8639	87.4346	87.6963	87.4346	88.4817	88.4817	87.9581	88.2199	86.3874	88.7435	87.4346	87.6963	89.0052	87.4346	87.1728	88.4817	88.4817	88.4817	86.911	85.8639	87.9581	87.6963	87.6963	85.8639	85.3403	88.2199	87.9581	87.9581	87.9581	87.6963
PQ561615 - FCoV_133_rectal swab	90.8377	87.1728	86.6492	86.6492	86.6492	87.1728	88.2199	88.4817	88.7435	86.3874	87.4346	87.4346	86.6492	86.6492	86.6492	88.7435	0	92.6702	89.7906	90.0524	87.9581	86.6492	86.3874	87.9581	87.9581	87.4346	87.6963	89.267	87.4346	86.6492	86.911	87.9581	86.3874	86.1257	89.0052	89.0052	87.4346	85.8639	90.0524	86.3874	86.6492	86.6492	90.0524	89.5288	86.911	87.1728	86.3874	86.3874	92.9319
PQ561616 - FCoV_135_rectal swab	89.0052	84.8168	84.2932	84.2932	84.2932	84.555	85.3403	85.6021	86.6492	84.555	84.555	84.555	85.6021	85.6021	85.6021	86.6492	92.6702	0	88.2199	88.4817	85.0785	84.8168	85.0785	88.7435	88.7435	88.2199	88.4817	88.2199	86.911	84.8168	85.0785	84.2932	85.0785	84.8168	88.4817	88.4817	84.8168	84.2932	88.4817	85.0785	85.3403	85.3403	88.4817	87.9581	84.555	84.8168	84.555	84.555	91.0995
PQ561617 - FCoV_136_rectal swab	86.1257	86.6492	85.8639	85.8639	85.8639	85.8639	83.2461	83.5079	84.2932	85.8639	85.3403	85.3403	89.0052	89.0052	89.0052	85.6021	89.7906	88.2199	0	99.2147	87.1728	86.1257	86.3874	87.9581	87.9581	87.4346	87.6963	84.0314	87.6963	86.3874	86.1257	84.8168	86.3874	86.1257	86.6492	86.6492	85.3403	85.6021	99.2147	86.3874	86.3874	86.911	99.2147	98.6911	86.3874	85.8639	85.8639	85.8639	90.3141
PQ561618 - FCoV_141_ascites	86.3874	87.4346	86.6492	86.6492	86.6492	86.6492	83.5079	83.7696	85.0785	86.6492	86.1257	86.1257	89.267	89.267	89.267	85.8639	90.0524	88.4817	99.2147	0	87.4346	86.911	87.1728	88.2199	88.2199	87.6963	87.9581	83.7696	87.9581	87.1728	86.911	85.6021	87.1728	86.911	86.911	86.911	86.1257	86.3874	100	87.1728	87.1728	87.6963	100	99.4764	87.1728	86.6492	86.6492	86.6492	89.7906
PQ561619 - FCoV_142_rectal swab	88.2199	95.0262	95.5497	95.5497	95.5497	95.0262	84.8168	85.3403	85.3403	95.5497	91.0995	91.0995	90.0524	90.0524	90.0524	87.4346	87.9581	85.0785	87.1728	87.4346	0	94.5026	95.288	94.2408	94.2408	93.7173	93.9791	84.8168	88.2199	94.7644	95.0262	91.3613	95.288	95.0262	89.5288	89.5288	92.9319	94.2408	87.4346	94.7644	94.5026	94.2408	87.4346	87.4346	95.5497	95.288	95.5497	95.5497	87.6963
PQ561620 - FCoV_150_rectal swab	85.3403	97.1204	97.9058	97.9058	97.9058	95.288	81.6754	82.199	83.5079	98.4293	93.9791	93.9791	89.0052	89.0052	89.0052	87.6963	86.6492	84.8168	86.1257	86.911	94.5026	0	96.5969	90.5759	90.5759	90.5759	90.8377	82.7225	86.911	98.1675	97.9058	90.8377	96.5969	96.3351	86.1257	86.1257	94.7644	96.0733	86.911	96.0733	96.3351	95.5497	86.911	86.3874	97.1204	97.1204	98.4293	98.4293	85.3403
PQ561621 - FCoV_159_rectal swab	85.6021	96.3351	97.1204	97.1204	97.1204	95.5497	82.9843	83.5079	85.3403	97.644	93.1937	93.1937	88.7435	88.7435	88.7435	87.4346	86.3874	85.0785	86.3874	87.1728	95.288	96.5969	0	92.4084	92.4084	91.8848	92.1466	83.7696	88.2199	96.8586	96.8586	90.0524	100	99.7382	87.4346	87.4346	93.9791	95.288	87.1728	99.4764	98.9529	98.4293	87.1728	87.1728	97.1204	96.3351	97.644	97.644	86.1257
PQ561622 - FCoV_160_rectal swab	89.267	92.1466	91.623	91.623	91.623	92.1466	84.555	85.0785	85.6021	91.623	87.6963	87.6963	90.3141	90.3141	90.3141	88.4817	87.9581	88.7435	87.9581	88.2199	94.2408	90.5759	92.4084	0	100	99.4764	99.7382	85.8639	90.5759	91.3613	91.0995	87.9581	92.4084	92.1466	91.3613	91.3613	89.5288	90.8377	88.2199	91.8848	92.1466	92.4084	88.2199	88.2199	91.623	91.3613	91.623	91.623	87.6963
PQ561623 - FCoV_161_rectal swab	89.267	92.1466	91.623	91.623	91.623	92.1466	84.555	85.0785	85.6021	91.623	87.6963	87.6963	90.3141	90.3141	90.3141	88.4817	87.9581	88.7435	87.9581	88.2199	94.2408	90.5759	92.4084	100	0	99.4764	99.7382	85.8639	90.5759	91.3613	91.0995	87.9581	92.4084	92.1466	91.3613	91.3613	89.5288	90.8377	88.2199	91.8848	92.1466	92.4084	88.2199	88.2199	91.623	91.3613	91.623	91.623	87.6963
PQ561624 - FCoV_162_rectal swab	88.7435	91.623	91.0995	91.0995	91.0995	91.623	84.0314	84.555	85.0785	91.0995	87.1728	87.1728	89.7906	89.7906	89.7906	87.9581	87.4346	88.2199	87.4346	87.6963	93.7173	90.5759	91.8848	99.4764	99.4764	0	99.7382	85.3403	90.0524	90.8377	90.5759	87.9581	91.8848	91.623	90.8377	90.8377	89.0052	90.3141	87.6963	91.3613	91.623	91.8848	87.6963	87.6963	91.0995	90.8377	91.0995	91.0995	87.1728
PQ561625 - FCoV_163_rectal swab	89.0052	91.8848	91.3613	91.3613	91.3613	91.8848	84.2932	84.8168	85.3403	91.3613	87.4346	87.4346	90.0524	90.0524	90.0524	88.2199	87.6963	88.4817	87.6963	87.9581	93.9791	90.8377	92.1466	99.7382	99.7382	99.7382	0	85.6021	90.3141	91.0995	90.8377	88.2199	92.1466	91.8848	91.0995	91.0995	89.267	90.5759	87.9581	91.623	91.8848	92.1466	87.9581	87.9581	91.3613	91.0995	91.3613	91.3613	87.4346
PQ561626 - FCoV_171_rectal swab	89.0052	84.0314	82.9843	82.9843	82.9843	84.8168	87.1728	87.6963	87.6963	82.7225	82.9843	82.9843	84.8168	84.8168	84.8168	86.3874	89.267	88.2199	84.0314	83.7696	84.8168	82.7225	83.7696	85.8639	85.8639	85.3403	85.6021	0	87.4346	82.9843	82.7225	85.8639	83.7696	83.5079	87.1728	87.1728	84.0314	82.7225	83.7696	83.7696	83.5079	84.2932	83.7696	83.2461	83.2461	84.0314	82.7225	82.7225	88.4817
PQ561627 - FCoV_175_rectal swab	87.6963	87.9581	86.911	86.911	86.911	87.9581	84.2932	84.8168	85.0785	87.1728	84.8168	84.8168	89.0052	89.0052	89.0052	88.7435	87.4346	86.911	87.6963	87.9581	88.2199	86.911	88.2199	90.5759	90.5759	90.0524	90.3141	87.4346	0	87.1728	86.6492	86.1257	88.2199	87.9581	87.6963	87.6963	87.9581	86.3874	87.9581	87.6963	87.9581	88.7435	87.9581	87.4346	87.1728	87.6963	87.1728	87.1728	89.0052
PQ561628 - FCoV_177_rectal swab	85.6021	97.3822	98.4293	98.4293	98.4293	96.5969	81.9372	82.4607	84.2932	98.6911	93.7173	93.7173	88.7435	88.7435	88.7435	87.4346	86.6492	84.8168	86.3874	87.1728	94.7644	98.1675	96.8586	91.3613	91.3613	90.8377	91.0995	82.9843	87.1728	0	97.9058	90.8377	96.8586	96.5969	86.6492	86.6492	95.0262	96.8586	87.1728	96.3351	96.5969	96.3351	87.1728	86.6492	97.644	96.8586	98.6911	98.6911	85.6021
PQ561629 - FCoV_181_rectal swab	85.0785	97.3822	98.1675	98.1675	98.1675	95.5497	81.9372	82.4607	84.0314	98.6911	94.5026	94.5026	88.2199	88.2199	88.2199	87.6963	86.911	85.0785	86.1257	86.911	95.0262	97.9058	96.8586	91.0995	91.0995	90.5759	90.8377	82.7225	86.6492	97.9058	0	90.3141	96.8586	96.5969	86.3874	86.3874	94.5026	96.3351	86.911	96.3351	96.5969	95.8115	86.911	86.911	97.644	96.8586	98.6911	98.6911	86.1257
PQ561630 - FCoV_184_rectal swab	89.267	90.5759	90.8377	90.8377	90.8377	91.8848	85.6021	86.1257	86.6492	90.3141	90.8377	90.8377	86.6492	86.6492	86.6492	89.0052	87.9581	84.2932	84.8168	85.6021	91.3613	90.8377	90.0524	87.9581	87.9581	87.9581	88.2199	85.8639	86.1257	90.8377	90.3141	0	90.0524	89.7906	89.5288	89.5288	91.3613	89.7906	85.6021	89.5288	89.267	89.7906	85.6021	85.0785	91.0995	91.0995	90.3141	90.3141	87.6963
PQ561631FCoV_191_rectal - swab	85.6021	96.3351	97.1204	97.1204	97.1204	95.5497	82.9843	83.5079	85.3403	97.644	93.1937	93.1937	88.7435	88.7435	88.7435	87.4346	86.3874	85.0785	86.3874	87.1728	95.288	96.5969	100	92.4084	92.4084	91.8848	92.1466	83.7696	88.2199	96.8586	96.8586	90.0524	0	99.7382	87.4346	87.4346	93.9791	95.288	87.1728	99.4764	98.9529	98.4293	87.1728	87.1728	97.1204	96.3351	97.644	97.644	86.1257
PQ561631 - FCoV_192P_liver	85.3403	96.0733	96.8586	96.8586	96.8586	95.288	82.7225	83.2461	85.0785	97.3822	92.9319	92.9319	88.4817	88.4817	88.4817	87.1728	86.1257	84.8168	86.1257	86.911	95.0262	96.3351	99.7382	92.1466	92.1466	91.623	91.8848	83.5079	87.9581	96.5969	96.5969	89.7906	99.7382	0	87.1728	87.1728	93.7173	95.0262	86.911	99.2147	98.6911	98.1675	86.911	86.911	96.8586	96.0733	97.3822	97.3822	85.8639
PQ561632 - FCoV_195_rectal swab	93.1937	87.1728	86.6492	86.6492	86.6492	87.9581	89.267	89.7906	89.267	86.3874	87.4346	87.4346	88.2199	88.2199	88.2199	88.4817	89.0052	88.4817	86.6492	86.911	89.5288	86.1257	87.4346	91.3613	91.3613	90.8377	91.0995	87.1728	87.6963	86.6492	86.3874	89.5288	87.4346	87.1728	0	100	86.911	86.3874	86.911	87.4346	86.911	87.6963	86.911	86.3874	86.911	87.4346	86.3874	86.3874	89.267
PQ561633 - FCoV_196_rectal swab	93.1937	87.1728	86.6492	86.6492	86.6492	87.9581	89.267	89.7906	89.267	86.3874	87.4346	87.4346	88.2199	88.2199	88.2199	88.4817	89.0052	88.4817	86.6492	86.911	89.5288	86.1257	87.4346	91.3613	91.3613	90.8377	91.0995	87.1728	87.6963	86.6492	86.3874	89.5288	87.4346	87.1728	100	0	86.911	86.3874	86.911	87.4346	86.911	87.6963	86.911	86.3874	86.911	87.4346	86.3874	86.3874	89.267
PQ561635 - FCoV_203_rectal swab	86.1257	93.9791	94.7644	94.7644	94.7644	94.2408	83.7696	84.2932	85.0785	94.7644	91.623	91.623	87.4346	87.4346	87.4346	88.4817	87.4346	84.8168	85.3403	86.1257	92.9319	94.7644	93.9791	89.5288	89.5288	89.0052	89.267	84.0314	87.9581	95.0262	94.5026	91.3613	93.9791	93.7173	86.911	86.911	0	93.4555	86.1257	93.4555	93.7173	92.9319	86.1257	85.6021	95.8115	94.5026	94.7644	94.7644	86.6492
PQ540765 - FCoV_205P_brain	84.8168	96.3351	97.3822	97.3822	97.3822	96.0733	82.199	82.7225	83.7696	97.1204	93.4555	93.4555	88.7435	88.7435	88.7435	86.911	85.8639	84.2932	85.6021	86.3874	94.2408	96.0733	95.288	90.8377	90.8377	90.3141	90.5759	82.7225	86.3874	96.8586	96.3351	89.7906	95.288	95.0262	86.3874	86.3874	93.4555	0	86.3874	95.0262	95.0262	94.7644	86.3874	86.3874	96.8586	96.3351	97.1204	97.1204	85.6021
PQ561636 - FCoV_209_ascites	86.3874	87.4346	86.6492	86.6492	86.6492	86.6492	83.5079	83.7696	85.0785	86.6492	86.1257	86.1257	89.267	89.267	89.267	85.8639	90.0524	88.4817	99.2147	100	87.4346	86.911	87.1728	88.2199	88.2199	87.6963	87.9581	83.7696	87.9581	87.1728	86.911	85.6021	87.1728	86.911	86.911	86.911	86.1257	86.3874	0	87.1728	87.1728	87.6963	100	99.4764	87.1728	86.6492	86.6492	86.6492	89.7906
PQ561637 - FCoV_211_rectal swab	85.6021	95.8115	96.5969	96.5969	96.5969	95.0262	83.2461	83.7696	85.3403	97.1204	93.1937	93.1937	89.267	89.267	89.267	87.9581	86.3874	85.0785	86.3874	87.1728	94.7644	96.0733	99.4764	91.8848	91.8848	91.3613	91.623	83.7696	87.6963	96.3351	96.3351	89.5288	99.4764	99.2147	87.4346	87.4346	93.4555	95.0262	87.1728	0	98.4293	97.9058	87.1728	87.1728	96.5969	95.8115	97.1204	97.1204	86.1257
PQ318089 - FCoV_213_rectal swab	85.3403	96.5969	96.8586	96.8586	96.8586	95.288	82.9843	83.5079	85.3403	97.3822	92.9319	92.9319	89.0052	89.0052	89.0052	87.6963	86.6492	85.3403	86.3874	87.1728	94.5026	96.3351	98.9529	92.1466	92.1466	91.623	91.8848	83.5079	87.9581	96.5969	96.5969	89.267	98.9529	98.6911	86.911	86.911	93.7173	95.0262	87.1728	98.4293	0	97.9058	87.1728	87.1728	96.8586	96.0733	97.3822	97.3822	85.6021
PQ561638 - FCoV_215_rectal swab	86.6492	95.8115	96.3351	96.3351	96.3351	95.5497	82.9843	83.5079	86.3874	96.5969	91.623	91.623	88.7435	88.7435	88.7435	87.6963	86.6492	85.3403	86.911	87.6963	94.2408	95.5497	98.4293	92.4084	92.4084	91.8848	92.1466	84.2932	88.7435	96.3351	95.8115	89.7906	98.4293	98.1675	87.6963	87.6963	92.9319	94.7644	87.6963	97.9058	97.9058	0	87.6963	87.6963	96.5969	95.288	96.5969	96.5969	86.6492
PQ626041 - FCoV_215_blood	86.3874	87.4346	86.6492	86.6492	86.6492	86.6492	83.5079	83.7696	85.0785	86.6492	86.1257	86.1257	89.267	89.267	89.267	85.8639	90.0524	88.4817	99.2147	100	87.4346	86.911	87.1728	88.2199	88.2199	87.6963	87.9581	83.7696	87.9581	87.1728	86.911	85.6021	87.1728	86.911	86.911	86.911	86.1257	86.3874	100	87.1728	87.1728	87.6963	0	99.4764	87.1728	86.6492	86.6492	86.6492	89.7906
PQ561639 - FCoV_216_blood	85.8639	87.4346	86.6492	86.6492	86.6492	86.6492	82.9843	83.2461	84.555	86.6492	86.1257	86.1257	89.267	89.267	89.267	85.3403	89.5288	87.9581	98.6911	99.4764	87.4346	86.3874	87.1728	88.2199	88.2199	87.6963	87.9581	83.2461	87.4346	86.6492	86.911	85.0785	87.1728	86.911	86.3874	86.3874	85.6021	86.3874	99.4764	87.1728	87.1728	87.6963	99.4764	0	87.1728	86.6492	86.6492	86.6492	89.267
PQ479637 - FCoV_222_rectal swab	85.8639	97.1204	98.1675	98.1675	98.1675	96.5969	82.7225	83.2461	84.555	97.9058	93.9791	93.9791	89.267	89.267	89.267	88.2199	86.911	84.555	86.3874	87.1728	95.5497	97.1204	97.1204	91.623	91.623	91.0995	91.3613	83.2461	87.1728	97.644	97.644	91.0995	97.1204	96.8586	86.911	86.911	95.8115	96.8586	87.1728	96.5969	96.8586	96.5969	87.1728	87.1728	0	97.3822	97.9058	97.9058	85.8639
PQ479636 - FCoV_234_rectal swab	85.6021	97.1204	97.644	97.644	97.644	96.5969	82.7225	83.2461	84.0314	97.644	94.2408	94.2408	89.7906	89.7906	89.7906	87.9581	87.1728	84.8168	85.8639	86.6492	95.288	97.1204	96.3351	91.3613	91.3613	90.8377	91.0995	84.0314	87.6963	96.8586	96.8586	91.0995	96.3351	96.0733	87.4346	87.4346	94.5026	96.3351	86.6492	95.8115	96.0733	95.288	86.6492	86.6492	97.3822	0	97.644	97.644	86.1257
PQ318091 - FCoV_238_rectal swab	85.0785	98.1675	98.9529	98.9529	98.9529	96.3351	81.9372	82.4607	84.0314	100	94.5026	94.5026	88.7435	88.7435	88.7435	87.9581	86.3874	84.555	85.8639	86.6492	95.5497	98.4293	97.644	91.623	91.623	91.0995	91.3613	82.7225	87.1728	98.6911	98.6911	90.3141	97.644	97.3822	86.3874	86.3874	94.7644	97.1204	86.6492	97.1204	97.3822	96.5969	86.6492	86.6492	97.9058	97.644	0	100	85.6021
PQ561641 - FCoV_240_rectal swab	85.0785	98.1675	98.9529	98.9529	98.9529	96.3351	81.9372	82.4607	84.0314	100	94.5026	94.5026	88.7435	88.7435	88.7435	87.9581	86.3874	84.555	85.8639	86.6492	95.5497	98.4293	97.644	91.623	91.623	91.0995	91.3613	82.7225	87.1728	98.6911	98.6911	90.3141	97.644	97.3822	86.3874	86.3874	94.7644	97.1204	86.6492	97.1204	97.3822	96.5969	86.6492	86.6492	97.9058	97.644	100	0	85.6021
PQ626042 - FCoV_298_ascites	89.267	86.3874	85.3403	85.3403	85.3403	86.911	86.3874	86.6492	87.4346	85.6021	86.911	86.911	85.8639	85.8639	85.8639	87.6963	92.9319	91.0995	90.3141	89.7906	87.6963	85.3403	86.1257	87.6963	87.6963	87.1728	87.4346	88.4817	89.0052	85.6021	86.1257	87.6963	86.1257	85.8639	89.267	89.267	86.6492	85.6021	89.7906	86.1257	85.6021	86.6492	89.7906	89.267	85.8639	86.1257	85.6021	85.6021	0
PQ626043 - FCoV_298_blood	89.267	86.3874	85.3403	85.3403	85.3403	86.911	86.3874	86.6492	87.4346	85.6021	86.911	86.911	85.8639	85.8639	85.8639	87.6963	92.9319	91.0995	90.3141	89.7906	87.6963	85.3403	86.1257	87.6963	87.6963	87.1728	87.4346	88.4817	89.0052	85.6021	86.1257	87.6963	86.1257	85.8639	89.267	89.267	86.6492	85.6021	89.7906	86.1257	85.6021	86.6492	89.7906	89.267	85.8639	86.1257	85.6021	85.6021	100
PQ540766 - FCoV_299P_intestine	89.267	86.3874	85.3403	85.3403	85.3403	86.911	86.3874	86.6492	87.4346	85.6021	86.911	86.911	85.8639	85.8639	85.8639	87.6963	92.9319	91.0995	90.3141	89.7906	87.6963	85.3403	86.1257	87.6963	87.6963	87.1728	87.4346	88.4817	89.0052	85.6021	86.1257	87.6963	86.1257	85.8639	89.267	89.267	86.6492	85.6021	89.7906	86.1257	85.6021	86.6492	89.7906	89.267	85.8639	86.1257	85.6021	85.6021	100
PQ540767 - FCoV_299P_brain	89.267	86.3874	85.3403	85.3403	85.3403	86.911	86.3874	86.6492	87.4346	85.6021	86.911	86.911	85.8639	85.8639	85.8639	87.6963	92.9319	91.0995	90.3141	89.7906	87.6963	85.3403	86.1257	87.6963	87.6963	87.1728	87.4346	88.4817	89.0052	85.6021	86.1257	87.6963	86.1257	85.8639	89.267	89.267	86.6492	85.6021	89.7906	86.1257	85.6021	86.6492	89.7906	89.267	85.8639	86.1257	85.6021	85.6021	100
PQ561642 - FCoV_308_blood	85.0785	96.3351	97.1204	97.1204	97.1204	95.5497	82.7225	83.2461	84.0314	97.1204	93.1937	93.1937	87.6963	87.6963	87.6963	86.3874	85.3403	84.2932	85.3403	86.1257	94.7644	96.0733	95.8115	90.8377	90.8377	90.3141	90.5759	83.7696	86.1257	96.8586	96.3351	89.5288	95.8115	95.5497	86.3874	86.3874	93.4555	96.0733	86.1257	95.8115	95.0262	94.7644	86.1257	86.1257	96.0733	95.8115	97.1204	97.1204	85.8639
PQ626044 - FCoV_310_ascites	84.0314	95.8115	96.5969	96.5969	96.5969	94.2408	81.4136	81.6754	83.7696	96.5969	92.6702	92.6702	86.6492	86.6492	86.6492	86.3874	86.1257	85.0785	84.555	85.3403	93.1937	96.0733	95.288	89.7906	89.7906	89.267	89.5288	82.199	86.1257	96.8586	95.8115	89.0052	95.288	95.0262	85.6021	85.6021	93.1937	95.0262	85.3403	94.7644	95.0262	94.2408	85.3403	84.8168	95.8115	95.5497	96.5969	96.5969	85.8639
PQ479638 - FCoV_310_rectal swab	85.3403	97.3822	98.1675	98.1675	98.1675	95.8115	81.6754	82.199	84.8168	98.1675	93.9791	93.9791	88.2199	88.2199	88.2199	87.6963	87.1728	85.6021	85.3403	86.1257	94.7644	97.644	96.8586	91.3613	91.3613	90.8377	91.0995	83.5079	87.6963	97.9058	97.3822	90.3141	96.8586	96.5969	87.1728	87.1728	94.7644	96.5969	86.1257	96.3351	96.5969	95.8115	86.1257	85.6021	97.3822	97.1204	98.1675	98.1675	86.3874
PQ626045 - FCoV_312P_ascites	85.0785	96.3351	97.1204	97.1204	97.1204	95.5497	82.7225	83.2461	84.0314	97.1204	93.1937	93.1937	87.6963	87.6963	87.6963	86.3874	85.3403	84.2932	85.3403	86.1257	94.7644	96.0733	95.8115	90.8377	90.8377	90.3141	90.5759	83.7696	86.1257	96.8586	96.3351	89.5288	95.8115	95.5497	86.3874	86.3874	93.4555	96.0733	86.1257	95.8115	95.0262	94.7644	86.1257	86.1257	96.0733	95.8115	97.1204	97.1204	85.8639
PQ540768 - FCoV_312P_intestine	85.0785	96.0733	96.8586	96.8586	96.8586	95.288	82.7225	83.2461	84.0314	96.8586	93.1937	93.1937	87.4346	87.4346	87.4346	86.3874	85.3403	84.2932	85.3403	86.1257	94.5026	95.8115	95.5497	90.5759	90.5759	90.0524	90.3141	83.7696	85.8639	96.5969	96.0733	89.5288	95.5497	95.288	86.3874	86.3874	93.1937	95.8115	86.1257	95.5497	94.7644	94.5026	86.1257	86.1257	95.8115	95.5497	96.8586	96.8586	85.8639
PQ540769 - FCoV_312P_brain	85.0785	96.0733	96.8586	96.8586	96.8586	95.288	82.7225	83.2461	84.0314	96.8586	93.1937	93.1937	87.4346	87.4346	87.4346	86.3874	85.3403	84.2932	85.3403	86.1257	94.5026	95.8115	95.5497	90.5759	90.5759	90.0524	90.3141	83.7696	85.8639	96.5969	96.0733	89.5288	95.5497	95.288	86.3874	86.3874	93.1937	95.8115	86.1257	95.5497	94.7644	94.5026	86.1257	86.1257	95.8115	95.5497	96.8586	96.8586	85.8639
PQ540770 - FCoV_312P_liver	85.0785	96.3351	97.1204	97.1204	97.1204	95.5497	82.7225	83.2461	84.0314	97.1204	93.1937	93.1937	87.6963	87.6963	87.6963	86.3874	85.3403	84.2932	85.3403	86.1257	94.7644	96.0733	95.8115	90.8377	90.8377	90.3141	90.5759	83.7696	86.1257	96.8586	96.3351	89.5288	95.8115	95.5497	86.3874	86.3874	93.4555	96.0733	86.1257	95.8115	95.0262	94.7644	86.1257	86.1257	96.0733	95.8115	97.1204	97.1204	85.8639
PQ561643 - FCoV_312P_pleural effusion	85.3403	96.3351	97.1204	97.1204	97.1204	95.5497	82.7225	83.2461	84.2932	97.1204	93.4555	93.4555	87.6963	87.6963	87.6963	86.6492	85.6021	84.555	85.6021	86.3874	94.7644	96.0733	95.8115	90.8377	90.8377	90.3141	90.5759	83.7696	86.1257	96.8586	96.3351	89.7906	95.8115	95.5497	86.6492	86.6492	93.4555	96.0733	86.3874	95.8115	95.0262	94.7644	86.3874	86.3874	96.0733	95.8115	97.1204	97.1204	86.1257
PQ561644 - FCoV_319_rectal swab	85.6021	85.0785	84.555	84.555	84.555	85.3403	82.9843	83.5079	84.0314	85.3403	85.0785	85.0785	89.7906	89.7906	89.7906	85.6021	85.3403	84.8168	85.0785	85.3403	86.6492	84.555	86.3874	86.911	86.911	86.3874	86.6492	84.2932	90.0524	84.8168	85.0785	84.8168	86.3874	86.1257	85.8639	85.8639	85.3403	84.8168	85.3403	86.911	85.6021	86.3874	85.3403	85.3403	85.0785	85.3403	85.3403	85.3403	86.911
PQ479639 - FCoV_323_rectal swab	92.9319	87.1728	85.6021	85.6021	85.6021	87.4346	86.911	87.4346	86.3874	85.8639	84.2932	84.2932	90.3141	90.3141	90.3141	87.6963	88.7435	88.7435	89.0052	89.267	90.0524	86.1257	86.3874	91.0995	91.0995	90.5759	90.8377	87.1728	90.8377	85.8639	85.6021	87.1728	86.3874	86.1257	92.1466	92.1466	87.4346	85.3403	89.267	86.3874	86.1257	86.911	89.267	88.7435	86.1257	86.6492	85.8639	85.8639	88.7435
PQ561645 - FCoV_326_rectal swab	85.0785	97.644	97.644	97.644	97.644	95.0262	82.4607	82.9843	83.5079	97.644	93.1937	93.1937	88.2199	88.2199	88.2199	87.1728	85.8639	84.0314	85.8639	86.6492	94.7644	96.5969	95.8115	91.3613	91.3613	90.8377	91.0995	83.2461	87.9581	96.8586	96.8586	89.5288	95.8115	95.5497	85.8639	85.8639	93.4555	96.3351	86.6492	95.288	95.5497	94.7644	86.6492	86.6492	96.5969	97.3822	97.644	97.644	85.0785
PQ561646 - FCoV_337_rectal swab	85.0785	95.8115	96.5969	96.5969	96.5969	95.0262	82.199	82.7225	85.6021	97.1204	92.6702	92.6702	88.2199	88.2199	88.2199	87.1728	86.1257	85.3403	85.8639	86.6492	94.7644	96.0733	99.2147	92.1466	92.1466	91.623	91.8848	83.5079	87.9581	96.3351	96.3351	89.5288	99.2147	98.9529	86.6492	86.6492	93.4555	94.7644	86.6492	98.6911	98.6911	97.644	86.6492	86.6492	96.5969	95.8115	97.1204	97.1204	85.6021
PQ561647 - FCoV_338_rectal swab	86.911	93.1937	92.6702	92.6702	92.6702	91.623	83.7696	84.2932	85.6021	93.1937	89.0052	89.0052	88.7435	88.7435	88.7435	87.9581	87.6963	87.9581	87.1728	87.9581	91.8848	93.1937	93.4555	94.5026	94.5026	93.9791	94.2408	86.3874	88.4817	93.4555	92.6702	88.4817	93.4555	93.1937	89.0052	89.0052	90.0524	91.3613	87.9581	92.9319	93.1937	93.4555	87.9581	87.4346	92.1466	92.9319	93.1937	93.1937	87.9581
PQ561648 - FCoV_344_rectal swab	86.1257	95.8115	96.5969	96.5969	96.5969	96.5969	83.5079	84.0314	84.8168	96.5969	92.6702	92.6702	89.0052	89.0052	89.0052	88.2199	87.6963	85.0785	85.8639	86.6492	94.7644	96.0733	96.3351	92.4084	92.4084	92.4084	92.6702	83.7696	87.4346	96.3351	95.8115	91.623	96.3351	96.0733	87.1728	87.1728	95.0262	96.5969	86.6492	95.8115	96.0733	95.288	86.6492	86.6492	96.8586	96.3351	96.5969	96.5969	86.3874
PQ561649 - FCoV_359_rectal swab	85.8639	96.0733	96.8586	96.8586	96.8586	95.8115	83.2461	83.7696	85.6021	97.3822	93.4555	93.4555	88.4817	88.4817	88.4817	87.6963	86.6492	85.0785	86.1257	86.911	95.0262	96.3351	99.7382	92.1466	92.1466	91.623	91.8848	84.0314	87.9581	96.5969	96.5969	90.3141	99.7382	99.4764	87.6963	87.6963	94.2408	95.5497	86.911	99.2147	98.6911	98.1675	86.911	86.911	97.1204	96.5969	97.3822	97.3822	86.3874
PQ626046 - FCoV_360_rectal swab	92.6702	86.6492	86.1257	86.1257	86.1257	87.4346	88.7435	89.267	88.2199	85.8639	87.1728	87.1728	87.4346	87.4346	87.4346	87.4346	87.9581	87.6963	86.1257	86.3874	89.0052	85.6021	86.911	90.8377	90.8377	90.3141	90.5759	86.1257	86.911	86.1257	85.8639	89.267	86.911	86.6492	98.9529	98.9529	86.3874	85.8639	86.3874	86.911	86.3874	87.1728	86.3874	85.8639	86.3874	86.911	85.8639	85.8639	88.2199
AY307020.1 - ITA 2002 Elmo 02	79.8429	79.5812	79.0576	79.0576	79.0576	80.8901	75.9162	76.4398	80.1047	79.5812	78.534	78.534	80.6283	80.6283	80.6283	79.0576	79.0576	79.3194	78.0105	78.7958	79.3194	79.8429	81.4136	80.6283	80.6283	80.1047	80.3665	79.0576	79.8429	80.1047	79.0576	80.3665	81.4136	81.1518	81.6754	81.6754	80.1047	79.5812	78.7958	81.4136	81.9372	81.4136	78.7958	78.2723	79.8429	80.3665	79.5812	79.5812	78.534
[truncated: 19 more columns]
